# Supplementary material for: Global burden of ischemic heart disease associated with high red and processed meat consumption: an analysis of 204 countries and territories between 1990 and 2019
Source: BMC Public Health. 2023 Nov 17;23:2267. doi: 10.1186/s12889-023-16954-4 (PMC10655305; doi:10.1186/s12889-023-16954-4)
Supplement: Supplementary file 1 — Additional file 1. The deaths number of ischemic heart disease attributed to diet high in red meat in 204 countries. [file 12889_2023_16954_MOESM1_ESM.csv]

Additional file 1 The deaths number of ischemic heart disease attributed to diet high in red meat in 204 countries
measure	location	sex	age	cause	rei	metric	year	val	upper	lower
Deaths	China	Both	All ages	Ischemic heart disease	Diet high in red meat	Number	2019	98386.9	189812.7	14999.3
Deaths	United States of America	Both	All ages	Ischemic heart disease	Diet high in red meat	Number	2019	33129.6	59593.8	7150.0
Deaths	Russian Federation	Both	All ages	Ischemic heart disease	Diet high in red meat	Number	2019	25907.4	50910.7	2954.8
Deaths	India	Both	All ages	Ischemic heart disease	Diet high in red meat	Number	2019	14730.0	26816.6	3858.2
Deaths	Brazil	Both	All ages	Ischemic heart disease	Diet high in red meat	Number	2019	13933.0	23334.0	4166.7
Deaths	Ukraine	Both	All ages	Ischemic heart disease	Diet high in red meat	Number	2019	11929.3	24427.0	818.7
Deaths	Germany	Both	All ages	Ischemic heart disease	Diet high in red meat	Number	2019	9811.9	18678.0	1446.6
Deaths	Pakistan	Both	All ages	Ischemic heart disease	Diet high in red meat	Number	2019	6119.8	13016.5	395.9
Deaths	Egypt	Both	All ages	Ischemic heart disease	Diet high in red meat	Number	2019	5948.2	12860.0	395.6
Deaths	Poland	Both	All ages	Ischemic heart disease	Diet high in red meat	Number	2019	5445.3	10158.1	1072.4
Deaths	Italy	Both	All ages	Ischemic heart disease	Diet high in red meat	Number	2019	5256.0	9827.3	900.3
Deaths	Mexico	Both	All ages	Ischemic heart disease	Diet high in red meat	Number	2019	4838.0	9730.7	525.6
Deaths	France	Both	All ages	Ischemic heart disease	Diet high in red meat	Number	2019	4456.9	7942.0	1008.1
Deaths	Argentina	Both	All ages	Ischemic heart disease	Diet high in red meat	Number	2019	4298.7	6805.2	1556.2
Deaths	United Kingdom	Both	All ages	Ischemic heart disease	Diet high in red meat	Number	2019	4012.2	7731.2	536.9
Deaths	Japan	Both	All ages	Ischemic heart disease	Diet high in red meat	Number	2019	3953.5	8101.3	333.8
Deaths	Indonesia	Both	All ages	Ischemic heart disease	Diet high in red meat	Number	2019	3920.6	7583.9	561.9
Deaths	Philippines	Both	All ages	Ischemic heart disease	Diet high in red meat	Number	2019	3837.6	8144.5	257.3
Deaths	Uzbekistan	Both	All ages	Ischemic heart disease	Diet high in red meat	Number	2019	3745.8	7753.7	267.0
Deaths	Romania	Both	All ages	Ischemic heart disease	Diet high in red meat	Number	2019	3653.6	7083.0	518.6
Deaths	Belarus	Both	All ages	Ischemic heart disease	Diet high in red meat	Number	2019	3198.4	6054.5	505.7
Deaths	Viet Nam	Both	All ages	Ischemic heart disease	Diet high in red meat	Number	2019	3094.0	6609.7	196.4
Deaths	Spain	Both	All ages	Ischemic heart disease	Diet high in red meat	Number	2019	2791.0	5287.9	364.2
Deaths	Turkey	Both	All ages	Ischemic heart disease	Diet high in red meat	Number	2019	2693.1	5672.2	213.7
Deaths	Iran (Islamic Republic of)	Both	All ages	Ischemic heart disease	Diet high in red meat	Number	2019	2620.2	5138.5	230.4
Deaths	Canada	Both	All ages	Ischemic heart disease	Diet high in red meat	Number	2019	2440.6	4743.0	300.5
Deaths	Australia	Both	All ages	Ischemic heart disease	Diet high in red meat	Number	2019	2278.1	3721.7	798.7
Deaths	Morocco	Both	All ages	Ischemic heart disease	Diet high in red meat	Number	2019	2203.3	4653.5	158.0
Deaths	Kazakhstan	Both	All ages	Ischemic heart disease	Diet high in red meat	Number	2019	2149.3	3948.6	402.5
Deaths	Bulgaria	Both	All ages	Ischemic heart disease	Diet high in red meat	Number	2019	1830.9	3498.5	262.0
Deaths	Algeria	Both	All ages	Ischemic heart disease	Diet high in red meat	Number	2019	1569.2	3306.5	122.3
Deaths	Colombia	Both	All ages	Ischemic heart disease	Diet high in red meat	Number	2019	1553.9	3370.0	102.8
Deaths	Greece	Both	All ages	Ischemic heart disease	Diet high in red meat	Number	2019	1537.1	2793.3	276.8
Deaths	Czechia	Both	All ages	Ischemic heart disease	Diet high in red meat	Number	2019	1473.3	2932.0	145.7
Deaths	Hungary	Both	All ages	Ischemic heart disease	Diet high in red meat	Number	2019	1466.9	2960.5	114.3
Deaths	Nigeria	Both	All ages	Ischemic heart disease	Diet high in red meat	Number	2019	1442.3	3140.8	140.6
Deaths	Thailand	Both	All ages	Ischemic heart disease	Diet high in red meat	Number	2019	1440.1	3081.7	109.3
Deaths	Venezuela (Bolivarian Republic of)	Both	All ages	Ischemic heart disease	Diet high in red meat	Number	2019	1410.2	3067.5	88.9
Deaths	South Africa	Both	All ages	Ischemic heart disease	Diet high in red meat	Number	2019	1342.1	2711.4	109.6
Deaths	Bangladesh	Both	All ages	Ischemic heart disease	Diet high in red meat	Number	2019	1256.9	2449.6	269.9
Deaths	Afghanistan	Both	All ages	Ischemic heart disease	Diet high in red meat	Number	2019	1253.5	2677.3	73.7
Deaths	Sudan	Both	All ages	Ischemic heart disease	Diet high in red meat	Number	2019	1158.8	2570.8	86.6
Deaths	Republic of Korea	Both	All ages	Ischemic heart disease	Diet high in red meat	Number	2019	1139.6	2275.8	123.8
Deaths	Myanmar	Both	All ages	Ischemic heart disease	Diet high in red meat	Number	2019	1131.3	2309.3	89.4
Deaths	Austria	Both	All ages	Ischemic heart disease	Diet high in red meat	Number	2019	1020.6	1879.1	182.1
Deaths	Netherlands	Both	All ages	Ischemic heart disease	Diet high in red meat	Number	2019	1001.2	1863.1	167.4
Deaths	Syrian Arab Republic	Both	All ages	Ischemic heart disease	Diet high in red meat	Number	2019	996.5	2133.2	71.1
Deaths	Azerbaijan	Both	All ages	Ischemic heart disease	Diet high in red meat	Number	2019	986.7	2010.0	61.9
Deaths	Taiwan (Province of China)	Both	All ages	Ischemic heart disease	Diet high in red meat	Number	2019	968.9	1850.5	156.3
Deaths	Saudi Arabia	Both	All ages	Ischemic heart disease	Diet high in red meat	Number	2019	962.2	2062.4	63.5
Deaths	Serbia	Both	All ages	Ischemic heart disease	Diet high in red meat	Number	2019	959.4	2036.0	66.6
Deaths	Sweden	Both	All ages	Ischemic heart disease	Diet high in red meat	Number	2019	930.4	1783.1	124.5
Deaths	Turkmenistan	Both	All ages	Ischemic heart disease	Diet high in red meat	Number	2019	888.2	1576.8	221.9
Deaths	Malaysia	Both	All ages	Ischemic heart disease	Diet high in red meat	Number	2019	876.5	1859.3	74.2
Deaths	Portugal	Both	All ages	Ischemic heart disease	Diet high in red meat	Number	2019	856.1	1494.5	220.8
Deaths	Belgium	Both	All ages	Ischemic heart disease	Diet high in red meat	Number	2019	843.5	1552.0	147.5
Deaths	Democratic People's Republic of Korea	Both	All ages	Ischemic heart disease	Diet high in red meat	Number	2019	801.0	1666.0	77.0
Deaths	Cuba	Both	All ages	Ischemic heart disease	Diet high in red meat	Number	2019	771.8	1640.4	51.0
Deaths	Slovakia	Both	All ages	Ischemic heart disease	Diet high in red meat	Number	2019	752.0	1559.4	65.2
Deaths	Yemen	Both	All ages	Ischemic heart disease	Diet high in red meat	Number	2019	748.1	1602.1	65.9
Deaths	Switzerland	Both	All ages	Ischemic heart disease	Diet high in red meat	Number	2019	723.6	1365.5	136.9
Deaths	Iraq	Both	All ages	Ischemic heart disease	Diet high in red meat	Number	2019	710.7	1413.3	100.1
Deaths	Mongolia	Both	All ages	Ischemic heart disease	Diet high in red meat	Number	2019	691.4	1081.0	321.8
Deaths	Nepal	Both	All ages	Ischemic heart disease	Diet high in red meat	Number	2019	686.4	1468.2	48.7
Deaths	Finland	Both	All ages	Ischemic heart disease	Diet high in red meat	Number	2019	681.7	1308.3	74.4
Deaths	Lithuania	Both	All ages	Ischemic heart disease	Diet high in red meat	Number	2019	675.8	1370.7	68.5
Deaths	Chile	Both	All ages	Ischemic heart disease	Diet high in red meat	Number	2019	675.6	1281.5	95.0
Deaths	Ethiopia	Both	All ages	Ischemic heart disease	Diet high in red meat	Number	2019	591.0	1260.6	54.4
Deaths	Tunisia	Both	All ages	Ischemic heart disease	Diet high in red meat	Number	2019	550.3	1187.3	44.7
Deaths	New Zealand	Both	All ages	Ischemic heart disease	Diet high in red meat	Number	2019	522.9	887.8	165.8
Deaths	Kyrgyzstan	Both	All ages	Ischemic heart disease	Diet high in red meat	Number	2019	512.9	1045.7	37.0
Deaths	Dominican Republic	Both	All ages	Ischemic heart disease	Diet high in red meat	Number	2019	500.8	1068.2	34.1
Deaths	Ireland	Both	All ages	Ischemic heart disease	Diet high in red meat	Number	2019	493.6	818.4	163.4
Deaths	Croatia	Both	All ages	Ischemic heart disease	Diet high in red meat	Number	2019	478.4	1020.1	33.1
Deaths	Republic of Moldova	Both	All ages	Ischemic heart disease	Diet high in red meat	Number	2019	440.1	900.3	33.8
Deaths	Lebanon	Both	All ages	Ischemic heart disease	Diet high in red meat	Number	2019	434.8	905.1	28.3
Deaths	Ecuador	Both	All ages	Ischemic heart disease	Diet high in red meat	Number	2019	432.1	912.4	31.1
Deaths	Georgia	Both	All ages	Ischemic heart disease	Diet high in red meat	Number	2019	424.9	879.1	30.3
Deaths	Kenya	Both	All ages	Ischemic heart disease	Diet high in red meat	Number	2019	422.9	913.2	29.1
Deaths	United Republic of Tanzania	Both	All ages	Ischemic heart disease	Diet high in red meat	Number	2019	394.9	836.9	35.3
Deaths	Denmark	Both	All ages	Ischemic heart disease	Diet high in red meat	Number	2019	385.0	731.9	62.2
Deaths	Peru	Both	All ages	Ischemic heart disease	Diet high in red meat	Number	2019	379.0	818.8	34.3
Deaths	Tajikistan	Both	All ages	Ischemic heart disease	Diet high in red meat	Number	2019	359.0	736.1	29.6
Deaths	Armenia	Both	All ages	Ischemic heart disease	Diet high in red meat	Number	2019	353.9	731.3	23.3
Deaths	Latvia	Both	All ages	Ischemic heart disease	Diet high in red meat	Number	2019	352.3	741.7	24.7
Deaths	Democratic Republic of the Congo	Both	All ages	Ischemic heart disease	Diet high in red meat	Number	2019	330.5	689.9	67.8
Deaths	Cambodia	Both	All ages	Ischemic heart disease	Diet high in red meat	Number	2019	324.6	668.8	24.0
Deaths	Bolivia (Plurinational State of)	Both	All ages	Ischemic heart disease	Diet high in red meat	Number	2019	323.8	689.7	21.4
Deaths	Paraguay	Both	All ages	Ischemic heart disease	Diet high in red meat	Number	2019	320.8	607.9	60.4
Deaths	Norway	Both	All ages	Ischemic heart disease	Diet high in red meat	Number	2019	319.5	605.9	55.1
Deaths	Madagascar	Both	All ages	Ischemic heart disease	Diet high in red meat	Number	2019	316.9	715.4	21.3
Deaths	Ghana	Both	All ages	Ischemic heart disease	Diet high in red meat	Number	2019	311.7	636.7	33.6
Deaths	Uruguay	Both	All ages	Ischemic heart disease	Diet high in red meat	Number	2019	301.7	511.1	80.3
Deaths	Angola	Both	All ages	Ischemic heart disease	Diet high in red meat	Number	2019	301.3	659.8	19.5
Deaths	Burkina Faso	Both	All ages	Ischemic heart disease	Diet high in red meat	Number	2019	296.2	623.2	20.1
Deaths	Côte d'Ivoire	Both	All ages	Ischemic heart disease	Diet high in red meat	Number	2019	294.3	629.7	19.8
Deaths	Mali	Both	All ages	Ischemic heart disease	Diet high in red meat	Number	2019	286.3	621.1	17.0
Deaths	Cameroon	Both	All ages	Ischemic heart disease	Diet high in red meat	Number	2019	281.7	620.2	21.8
Deaths	Papua New Guinea	Both	All ages	Ischemic heart disease	Diet high in red meat	Number	2019	272.1	619.7	15.3
Deaths	Albania	Both	All ages	Ischemic heart disease	Diet high in red meat	Number	2019	261.8	542.0	22.3
Deaths	Niger	Both	All ages	Ischemic heart disease	Diet high in red meat	Number	2019	257.2	575.2	14.4
Deaths	United Arab Emirates	Both	All ages	Ischemic heart disease	Diet high in red meat	Number	2019	257.2	602.6	10.9
Deaths	Haiti	Both	All ages	Ischemic heart disease	Diet high in red meat	Number	2019	255.7	563.4	22.0
Deaths	Somalia	Both	All ages	Ischemic heart disease	Diet high in red meat	Number	2019	253.4	571.9	12.9
Deaths	Uganda	Both	All ages	Ischemic heart disease	Diet high in red meat	Number	2019	241.9	527.6	19.5
Deaths	Libya	Both	All ages	Ischemic heart disease	Diet high in red meat	Number	2019	240.0	525.3	16.6
Deaths	Israel	Both	All ages	Ischemic heart disease	Diet high in red meat	Number	2019	238.2	484.7	17.3
Deaths	Bosnia and Herzegovina	Both	All ages	Ischemic heart disease	Diet high in red meat	Number	2019	235.0	491.6	19.0
Deaths	Zimbabwe	Both	All ages	Ischemic heart disease	Diet high in red meat	Number	2019	227.6	473.5	18.8
Deaths	Lao People's Democratic Republic	Both	All ages	Ischemic heart disease	Diet high in red meat	Number	2019	195.6	421.4	12.2
Deaths	Jordan	Both	All ages	Ischemic heart disease	Diet high in red meat	Number	2019	185.8	390.0	13.1
Deaths	Singapore	Both	All ages	Ischemic heart disease	Diet high in red meat	Number	2019	185.0	364.3	15.5
Deaths	Guatemala	Both	All ages	Ischemic heart disease	Diet high in red meat	Number	2019	180.5	369.8	20.1
Deaths	Honduras	Both	All ages	Ischemic heart disease	Diet high in red meat	Number	2019	179.5	365.0	17.0
Deaths	Sri Lanka	Both	All ages	Ischemic heart disease	Diet high in red meat	Number	2019	176.2	345.2	48.0
Deaths	Estonia	Both	All ages	Ischemic heart disease	Diet high in red meat	Number	2019	170.3	374.9	11.9
Deaths	Senegal	Both	All ages	Ischemic heart disease	Diet high in red meat	Number	2019	170.0	359.5	15.0
Deaths	North Macedonia	Both	All ages	Ischemic heart disease	Diet high in red meat	Number	2019	167.6	354.2	11.4
Deaths	Chad	Both	All ages	Ischemic heart disease	Diet high in red meat	Number	2019	166.6	365.8	11.1
Deaths	Oman	Both	All ages	Ischemic heart disease	Diet high in red meat	Number	2019	152.7	320.1	8.7
Deaths	Mozambique	Both	All ages	Ischemic heart disease	Diet high in red meat	Number	2019	152.3	318.8	17.9
Deaths	Puerto Rico	Both	All ages	Ischemic heart disease	Diet high in red meat	Number	2019	145.4	310.4	11.2
Deaths	Slovenia	Both	All ages	Ischemic heart disease	Diet high in red meat	Number	2019	143.9	305.1	15.0
Deaths	Kuwait	Both	All ages	Ischemic heart disease	Diet high in red meat	Number	2019	138.8	291.4	9.1
Deaths	Central African Republic	Both	All ages	Ischemic heart disease	Diet high in red meat	Number	2019	132.4	293.9	7.9
Deaths	Zambia	Both	All ages	Ischemic heart disease	Diet high in red meat	Number	2019	131.1	284.9	9.8
Deaths	Costa Rica	Both	All ages	Ischemic heart disease	Diet high in red meat	Number	2019	130.4	282.1	8.6
Deaths	El Salvador	Both	All ages	Ischemic heart disease	Diet high in red meat	Number	2019	123.8	260.7	13.9
Deaths	Guinea	Both	All ages	Ischemic heart disease	Diet high in red meat	Number	2019	112.6	236.1	11.9
Deaths	Panama	Both	All ages	Ischemic heart disease	Diet high in red meat	Number	2019	99.1	211.7	6.6
Deaths	Malawi	Both	All ages	Ischemic heart disease	Diet high in red meat	Number	2019	96.6	199.0	11.1
Deaths	Nicaragua	Both	All ages	Ischemic heart disease	Diet high in red meat	Number	2019	88.8	172.4	11.3
Deaths	Congo	Both	All ages	Ischemic heart disease	Diet high in red meat	Number	2019	87.4	198.2	5.3
Deaths	Palestine	Both	All ages	Ischemic heart disease	Diet high in red meat	Number	2019	79.2	157.8	8.5
Deaths	Fiji	Both	All ages	Ischemic heart disease	Diet high in red meat	Number	2019	77.0	164.6	4.4
Deaths	Montenegro	Both	All ages	Ischemic heart disease	Diet high in red meat	Number	2019	72.5	143.4	7.5
Deaths	Benin	Both	All ages	Ischemic heart disease	Diet high in red meat	Number	2019	71.8	144.2	9.3
Deaths	Cyprus	Both	All ages	Ischemic heart disease	Diet high in red meat	Number	2019	70.6	147.1	5.6
Deaths	Mauritania	Both	All ages	Ischemic heart disease	Diet high in red meat	Number	2019	67.0	145.9	4.2
Deaths	South Sudan	Both	All ages	Ischemic heart disease	Diet high in red meat	Number	2019	66.9	154.1	4.7
Deaths	Rwanda	Both	All ages	Ischemic heart disease	Diet high in red meat	Number	2019	65.9	144.5	7.1
Deaths	Togo	Both	All ages	Ischemic heart disease	Diet high in red meat	Number	2019	61.2	125.7	7.5
Deaths	Botswana	Both	All ages	Ischemic heart disease	Diet high in red meat	Number	2019	60.0	141.7	3.1
Deaths	Trinidad and Tobago	Both	All ages	Ischemic heart disease	Diet high in red meat	Number	2019	57.7	122.7	4.6
Deaths	Eritrea	Both	All ages	Ischemic heart disease	Diet high in red meat	Number	2019	56.0	122.7	4.8
Deaths	Namibia	Both	All ages	Ischemic heart disease	Diet high in red meat	Number	2019	54.7	122.2	3.3
Deaths	Gabon	Both	All ages	Ischemic heart disease	Diet high in red meat	Number	2019	50.8	107.4	4.5
Deaths	Sierra Leone	Both	All ages	Ischemic heart disease	Diet high in red meat	Number	2019	50.1	105.7	7.6
Deaths	Jamaica	Both	All ages	Ischemic heart disease	Diet high in red meat	Number	2019	49.3	101.0	4.6
Deaths	Lesotho	Both	All ages	Ischemic heart disease	Diet high in red meat	Number	2019	46.7	103.6	2.6
Deaths	Mauritius	Both	All ages	Ischemic heart disease	Diet high in red meat	Number	2019	46.2	95.4	3.5
Deaths	Luxembourg	Both	All ages	Ischemic heart disease	Diet high in red meat	Number	2019	40.5	72.7	8.3
Deaths	Malta	Both	All ages	Ischemic heart disease	Diet high in red meat	Number	2019	40.3	80.2	3.7
Deaths	Qatar	Both	All ages	Ischemic heart disease	Diet high in red meat	Number	2019	38.0	85.1	2.1
Deaths	Burundi	Both	All ages	Ischemic heart disease	Diet high in red meat	Number	2019	37.5	75.0	9.3
Deaths	Solomon Islands	Both	All ages	Ischemic heart disease	Diet high in red meat	Number	2019	34.5	71.6	2.7
Deaths	Bahrain	Both	All ages	Ischemic heart disease	Diet high in red meat	Number	2019	33.2	71.3	1.9
Deaths	Guinea-Bissau	Both	All ages	Ischemic heart disease	Diet high in red meat	Number	2019	31.0	66.3	1.9
Deaths	Iceland	Both	All ages	Ischemic heart disease	Diet high in red meat	Number	2019	28.9	50.8	6.6
Deaths	Liberia	Both	All ages	Ischemic heart disease	Diet high in red meat	Number	2019	28.7	60.0	3.7
Deaths	Timor-Leste	Both	All ages	Ischemic heart disease	Diet high in red meat	Number	2019	24.7	53.0	2.1
Deaths	Eswatini	Both	All ages	Ischemic heart disease	Diet high in red meat	Number	2019	23.3	51.6	1.3
Deaths	Vanuatu	Both	All ages	Ischemic heart disease	Diet high in red meat	Number	2019	23.1	50.3	1.3
Deaths	Djibouti	Both	All ages	Ischemic heart disease	Diet high in red meat	Number	2019	18.9	44.1	1.0
Deaths	Gambia	Both	All ages	Ischemic heart disease	Diet high in red meat	Number	2019	18.6	37.8	2.5
Deaths	Guyana	Both	All ages	Ischemic heart disease	Diet high in red meat	Number	2019	15.9	31.9	2.3
Deaths	Guam	Both	All ages	Ischemic heart disease	Diet high in red meat	Number	2019	15.0	30.4	1.3
Deaths	Bahamas	Both	All ages	Ischemic heart disease	Diet high in red meat	Number	2019	15.0	31.8	1.0
Deaths	Cabo Verde	Both	All ages	Ischemic heart disease	Diet high in red meat	Number	2019	14.1	27.8	1.3
Deaths	Suriname	Both	All ages	Ischemic heart disease	Diet high in red meat	Number	2019	12.6	25.3	1.4
Deaths	Equatorial Guinea	Both	All ages	Ischemic heart disease	Diet high in red meat	Number	2019	12.5	29.2	0.8
Deaths	Samoa	Both	All ages	Ischemic heart disease	Diet high in red meat	Number	2019	12.0	25.2	0.8
Deaths	Barbados	Both	All ages	Ischemic heart disease	Diet high in red meat	Number	2019	11.5	23.7	0.8
Deaths	Bhutan	Both	All ages	Ischemic heart disease	Diet high in red meat	Number	2019	11.0	22.6	1.4
Deaths	Brunei Darussalam	Both	All ages	Ischemic heart disease	Diet high in red meat	Number	2019	9.7	19.7	0.6
Deaths	United States Virgin Islands	Both	All ages	Ischemic heart disease	Diet high in red meat	Number	2019	9.7	19.5	0.7
Deaths	Comoros	Both	All ages	Ischemic heart disease	Diet high in red meat	Number	2019	7.4	15.4	0.9
Deaths	Micronesia (Federated States of)	Both	All ages	Ischemic heart disease	Diet high in red meat	Number	2019	7.1	15.8	0.4
Deaths	Monaco	Both	All ages	Ischemic heart disease	Diet high in red meat	Number	2019	6.2	10.8	1.9
Deaths	Kiribati	Both	All ages	Ischemic heart disease	Diet high in red meat	Number	2019	5.5	11.8	0.3
Deaths	Belize	Both	All ages	Ischemic heart disease	Diet high in red meat	Number	2019	5.4	10.9	0.5
Deaths	Bermuda	Both	All ages	Ischemic heart disease	Diet high in red meat	Number	2019	5.0	10.0	0.5
Deaths	Saint Lucia	Both	All ages	Ischemic heart disease	Diet high in red meat	Number	2019	5.0	10.4	0.3
Deaths	Andorra	Both	All ages	Ischemic heart disease	Diet high in red meat	Number	2019	4.7	8.8	0.9
Deaths	Saint Vincent and the Grenadines	Both	All ages	Ischemic heart disease	Diet high in red meat	Number	2019	4.3	8.7	0.4
Deaths	Greenland	Both	All ages	Ischemic heart disease	Diet high in red meat	Number	2019	4.2	7.5	1.0
Deaths	Maldives	Both	All ages	Ischemic heart disease	Diet high in red meat	Number	2019	4.0	7.7	0.7
Deaths	Tonga	Both	All ages	Ischemic heart disease	Diet high in red meat	Number	2019	3.6	7.8	0.2
Deaths	Marshall Islands	Both	All ages	Ischemic heart disease	Diet high in red meat	Number	2019	3.5	7.8	0.2
Deaths	Northern Mariana Islands	Both	All ages	Ischemic heart disease	Diet high in red meat	Number	2019	3.1	6.4	0.2
Deaths	American Samoa	Both	All ages	Ischemic heart disease	Diet high in red meat	Number	2019	2.8	5.7	0.2
Deaths	Dominica	Both	All ages	Ischemic heart disease	Diet high in red meat	Number	2019	2.6	5.4	0.2
Deaths	Grenada	Both	All ages	Ischemic heart disease	Diet high in red meat	Number	2019	2.5	4.8	0.2
Deaths	Seychelles	Both	All ages	Ischemic heart disease	Diet high in red meat	Number	2019	2.3	4.6	0.3
Deaths	Antigua and Barbuda	Both	All ages	Ischemic heart disease	Diet high in red meat	Number	2019	2.3	4.7	0.2
Deaths	San Marino	Both	All ages	Ischemic heart disease	Diet high in red meat	Number	2019	2.1	4.2	0.4
Deaths	Palau	Both	All ages	Ischemic heart disease	Diet high in red meat	Number	2019	1.9	4.1	0.1
Deaths	Saint Kitts and Nevis	Both	All ages	Ischemic heart disease	Diet high in red meat	Number	2019	1.9	3.9	0.1
Deaths	Sao Tome and Principe	Both	All ages	Ischemic heart disease	Diet high in red meat	Number	2019	1.3	2.4	0.3
Deaths	Cook Islands	Both	All ages	Ischemic heart disease	Diet high in red meat	Number	2019	1.0	2.2	0.1
Deaths	Tuvalu	Both	All ages	Ischemic heart disease	Diet high in red meat	Number	2019	0.9	1.9	0.1
Deaths	Nauru	Both	All ages	Ischemic heart disease	Diet high in red meat	Number	2019	0.7	1.5	0.0
Deaths	Niue	Both	All ages	Ischemic heart disease	Diet high in red meat	Number	2019	0.2	0.4	0.0
Deaths	Tokelau	Both	All ages	Ischemic heart disease	Diet high in red meat	Number	2019	0.1	0.2	0.0
