# Supplementary material for: Global burden of ischemic heart disease associated with high red and processed meat consumption: an analysis of 204 countries and territories between 1990 and 2019
Source: BMC Public Health. 2023 Nov 17;23:2267. doi: 10.1186/s12889-023-16954-4 (PMC10655305; doi:10.1186/s12889-023-16954-4)
Supplement: Supplementary file 2 — Additional file 2. The ASMR of cardiovascular diseases attributed to diet high in red meat in 204 countries. [file 12889_2023_16954_MOESM2_ESM.csv]

Additional file 2 The ASMR of cardiovascular diseases attributed to diet high in red meat in 204 countries
measure	location	sex	age	cause	rei	metric	year	val	upper	lower
Deaths	Mongolia	Both	Age-standardized	Ischemic heart disease	Diet high in red meat	Rate	2019	36.76	58.05	16.38
Deaths	Uzbekistan	Both	Age-standardized	Ischemic heart disease	Diet high in red meat	Rate	2019	28.65	59.1	2.09
Deaths	Turkmenistan	Both	Age-standardized	Ischemic heart disease	Diet high in red meat	Rate	2019	24.87	45.16	5.5
Deaths	Belarus	Both	Age-standardized	Ischemic heart disease	Diet high in red meat	Rate	2019	20.03	37.83	3.25
Deaths	Ukraine	Both	Age-standardized	Ischemic heart disease	Diet high in red meat	Rate	2019	15.83	32.41	1.08
Deaths	Kazakhstan	Both	Age-standardized	Ischemic heart disease	Diet high in red meat	Rate	2019	14.91	28	2.64
Deaths	Azerbaijan	Both	Age-standardized	Ischemic heart disease	Diet high in red meat	Rate	2019	14.37	29.02	1.03
Deaths	Nauru	Both	Age-standardized	Ischemic heart disease	Diet high in red meat	Rate	2019	14.32	30.75	0.89
Deaths	Vanuatu	Both	Age-standardized	Ischemic heart disease	Diet high in red meat	Rate	2019	13.82	30.13	0.8
Deaths	Kyrgyzstan	Both	Age-standardized	Ischemic heart disease	Diet high in red meat	Rate	2019	13.51	27.57	1.01
Deaths	Bulgaria	Both	Age-standardized	Ischemic heart disease	Diet high in red meat	Rate	2019	13.33	25.35	2.1
Deaths	Oman	Both	Age-standardized	Ischemic heart disease	Diet high in red meat	Rate	2019	11.99	24.95	0.79
Deaths	Russian Federation	Both	Age-standardized	Ischemic heart disease	Diet high in red meat	Rate	2019	11.27	22.11	1.32
Deaths	Fiji	Both	Age-standardized	Ischemic heart disease	Diet high in red meat	Rate	2019	11.01	23.47	0.67
Deaths	Lithuania	Both	Age-standardized	Ischemic heart disease	Diet high in red meat	Rate	2019	10.85	21.85	1.13
Deaths	Egypt	Both	Age-standardized	Ischemic heart disease	Diet high in red meat	Rate	2019	10.38	21.75	0.79
Deaths	Micronesia (Federated States of)	Both	Age-standardized	Ischemic heart disease	Diet high in red meat	Rate	2019	10.19	22.09	0.65
Deaths	Solomon Islands	Both	Age-standardized	Ischemic heart disease	Diet high in red meat	Rate	2019	10.02	20.55	0.93
Deaths	Marshall Islands	Both	Age-standardized	Ischemic heart disease	Diet high in red meat	Rate	2019	9.99	21.84	0.67
Deaths	Tajikistan	Both	Age-standardized	Ischemic heart disease	Diet high in red meat	Rate	2019	9.92	19.89	0.96
Deaths	Romania	Both	Age-standardized	Ischemic heart disease	Diet high in red meat	Rate	2019	9.78	18.72	1.5
Deaths	Afghanistan	Both	Age-standardized	Ischemic heart disease	Diet high in red meat	Rate	2019	9.77	20.65	0.68
Deaths	Syrian Arab Republic	Both	Age-standardized	Ischemic heart disease	Diet high in red meat	Rate	2019	9.61	20.3	0.77
Deaths	Palau	Both	Age-standardized	Ischemic heart disease	Diet high in red meat	Rate	2019	9.2	19.56	0.55
Deaths	Armenia	Both	Age-standardized	Ischemic heart disease	Diet high in red meat	Rate	2019	9.01	18.57	0.6
Deaths	Tuvalu	Both	Age-standardized	Ischemic heart disease	Diet high in red meat	Rate	2019	8.96	19.29	0.59
Deaths	Lebanon	Both	Age-standardized	Ischemic heart disease	Diet high in red meat	Rate	2019	8.48	17.67	0.56
Deaths	Samoa	Both	Age-standardized	Ischemic heart disease	Diet high in red meat	Rate	2019	8.46	17.7	0.56
Deaths	Slovakia	Both	Age-standardized	Ischemic heart disease	Diet high in red meat	Rate	2019	8.44	17.48	0.73
Deaths	Latvia	Both	Age-standardized	Ischemic heart disease	Diet high in red meat	Rate	2019	8.21	17.19	0.58
Deaths	Qatar	Both	Age-standardized	Ischemic heart disease	Diet high in red meat	Rate	2019	8.09	17.46	0.59
Deaths	Niue	Both	Age-standardized	Ischemic heart disease	Diet high in red meat	Rate	2019	8.06	16.71	0.52
Deaths	Guam	Both	Age-standardized	Ischemic heart disease	Diet high in red meat	Rate	2019	7.98	16.18	0.69
Deaths	Argentina	Both	Age-standardized	Ischemic heart disease	Diet high in red meat	Rate	2019	7.92	12.52	2.92
Deaths	Montenegro	Both	Age-standardized	Ischemic heart disease	Diet high in red meat	Rate	2019	7.92	15.62	0.85
Deaths	Morocco	Both	Age-standardized	Ischemic heart disease	Diet high in red meat	Rate	2019	7.85	16.44	0.61
Deaths	Republic of Moldova	Both	Age-standardized	Ischemic heart disease	Diet high in red meat	Rate	2019	7.65	15.69	0.58
Deaths	Poland	Both	Age-standardized	Ischemic heart disease	Diet high in red meat	Rate	2019	7.57	13.93	1.56
Deaths	Kiribati	Both	Age-standardized	Ischemic heart disease	Diet high in red meat	Rate	2019	7.44	15.63	0.53
Deaths	Hungary	Both	Age-standardized	Ischemic heart disease	Diet high in red meat	Rate	2019	7.4	14.85	0.58
Deaths	Serbia	Both	Age-standardized	Ischemic heart disease	Diet high in red meat	Rate	2019	6.91	14.5	0.48
Deaths	Tokelau	Both	Age-standardized	Ischemic heart disease	Diet high in red meat	Rate	2019	6.91	14.72	0.46
Deaths	Czechia	Both	Age-standardized	Ischemic heart disease	Diet high in red meat	Rate	2019	6.83	13.58	0.68
Deaths	Georgia	Both	Age-standardized	Ischemic heart disease	Diet high in red meat	Rate	2019	6.76	14.06	0.46
Deaths	North Macedonia	Both	Age-standardized	Ischemic heart disease	Diet high in red meat	Rate	2019	6.58	13.8	0.47
Deaths	Sudan	Both	Age-standardized	Ischemic heart disease	Diet high in red meat	Rate	2019	6.55	14.23	0.55
Deaths	Greenland	Both	Age-standardized	Ischemic heart disease	Diet high in red meat	Rate	2019	6.53	11.82	1.37
Deaths	Central African Republic	Both	Age-standardized	Ischemic heart disease	Diet high in red meat	Rate	2019	6.53	14.66	0.4
Deaths	Ireland	Both	Age-standardized	Ischemic heart disease	Diet high in red meat	Rate	2019	6.5	10.72	2.18
Deaths	Albania	Both	Age-standardized	Ischemic heart disease	Diet high in red meat	Rate	2019	6.4	13.22	0.56
Deaths	New Zealand	Both	Age-standardized	Ischemic heart disease	Diet high in red meat	Rate	2019	6.32	10.51	2.09
Deaths	Northern Mariana Islands	Both	Age-standardized	Ischemic heart disease	Diet high in red meat	Rate	2019	6.29	13.04	0.42
Deaths	United Arab Emirates	Both	Age-standardized	Ischemic heart disease	Diet high in red meat	Rate	2019	6.24	14.09	0.39
Deaths	Greece	Both	Age-standardized	Ischemic heart disease	Diet high in red meat	Rate	2019	6.19	11.02	1.25
Deaths	American Samoa	Both	Age-standardized	Ischemic heart disease	Diet high in red meat	Rate	2019	6.07	12.49	0.39
Deaths	Yemen	Both	Age-standardized	Ischemic heart disease	Diet high in red meat	Rate	2019	5.94	12.59	0.6
Deaths	Brazil	Both	Age-standardized	Ischemic heart disease	Diet high in red meat	Rate	2019	5.92	9.97	1.74
Deaths	Paraguay	Both	Age-standardized	Ischemic heart disease	Diet high in red meat	Rate	2019	5.82	11.11	1.06
Deaths	Algeria	Both	Age-standardized	Ischemic heart disease	Diet high in red meat	Rate	2019	5.79	12.01	0.5
Deaths	Estonia	Both	Age-standardized	Ischemic heart disease	Diet high in red meat	Rate	2019	5.77	12.64	0.4
Deaths	China	Both	Age-standardized	Ischemic heart disease	Diet high in red meat	Rate	2019	5.75	11.13	0.83
Deaths	United States of America	Both	Age-standardized	Ischemic heart disease	Diet high in red meat	Rate	2019	5.73	10.3	1.28
Deaths	Monaco	Both	Age-standardized	Ischemic heart disease	Diet high in red meat	Rate	2019	5.73	9.76	1.91
Deaths	United States Virgin Islands	Both	Age-standardized	Ischemic heart disease	Diet high in red meat	Rate	2019	5.67	11.47	0.42
Deaths	Papua New Guinea	Both	Age-standardized	Ischemic heart disease	Diet high in red meat	Rate	2019	5.57	12.49	0.38
Deaths	Dominican Republic	Both	Age-standardized	Ischemic heart disease	Diet high in red meat	Rate	2019	5.53	11.77	0.39
Deaths	Gabon	Both	Age-standardized	Ischemic heart disease	Diet high in red meat	Rate	2019	5.52	11.62	0.48
Deaths	Pakistan	Both	Age-standardized	Ischemic heart disease	Diet high in red meat	Rate	2019	5.47	11.56	0.41
Deaths	Croatia	Both	Age-standardized	Ischemic heart disease	Diet high in red meat	Rate	2019	5.36	11.41	0.37
Deaths	Uruguay	Both	Age-standardized	Ischemic heart disease	Diet high in red meat	Rate	2019	5.22	8.82	1.43
Deaths	Saudi Arabia	Both	Age-standardized	Ischemic heart disease	Diet high in red meat	Rate	2019	5.21	10.57	0.45
Deaths	Philippines	Both	Age-standardized	Ischemic heart disease	Diet high in red meat	Rate	2019	5.2	11.03	0.38
Deaths	Australia	Both	Age-standardized	Ischemic heart disease	Diet high in red meat	Rate	2019	5.05	8.15	1.83
Deaths	Venezuela (Bolivarian Republic of)	Both	Age-standardized	Ischemic heart disease	Diet high in red meat	Rate	2019	4.92	10.67	0.31
Deaths	Austria	Both	Age-standardized	Ischemic heart disease	Diet high in red meat	Rate	2019	4.92	8.99	0.92
Deaths	Finland	Both	Age-standardized	Ischemic heart disease	Diet high in red meat	Rate	2019	4.89	9.36	0.58
Deaths	Botswana	Both	Age-standardized	Ischemic heart disease	Diet high in red meat	Rate	2019	4.89	10.99	0.29
Deaths	Lao People's Democratic Republic	Both	Age-standardized	Ischemic heart disease	Diet high in red meat	Rate	2019	4.88	10.34	0.35
Deaths	Kuwait	Both	Age-standardized	Ischemic heart disease	Diet high in red meat	Rate	2019	4.8	10.04	0.32
Deaths	Tunisia	Both	Age-standardized	Ischemic heart disease	Diet high in red meat	Rate	2019	4.79	10.27	0.4
Deaths	Libya	Both	Age-standardized	Ischemic heart disease	Diet high in red meat	Rate	2019	4.77	10.37	0.36
Deaths	Guinea-Bissau	Both	Age-standardized	Ischemic heart disease	Diet high in red meat	Rate	2019	4.68	9.9	0.35
Deaths	Germany	Both	Age-standardized	Ischemic heart disease	Diet high in red meat	Rate	2019	4.65	8.73	0.74
Deaths	Iceland	Both	Age-standardized	Ischemic heart disease	Diet high in red meat	Rate	2019	4.64	8.05	1.09
Deaths	Bahrain	Both	Age-standardized	Ischemic heart disease	Diet high in red meat	Rate	2019	4.62	9.64	0.34
Deaths	Tonga	Both	Age-standardized	Ischemic heart disease	Diet high in red meat	Rate	2019	4.62	9.85	0.31
Deaths	Eswatini	Both	Age-standardized	Ischemic heart disease	Diet high in red meat	Rate	2019	4.6	10.23	0.28
Deaths	Cook Islands	Both	Age-standardized	Ischemic heart disease	Diet high in red meat	Rate	2019	4.43	9.34	0.32
Deaths	Mexico	Both	Age-standardized	Ischemic heart disease	Diet high in red meat	Rate	2019	4.38	8.86	0.46
Deaths	Bosnia and Herzegovina	Both	Age-standardized	Ischemic heart disease	Diet high in red meat	Rate	2019	4.32	8.96	0.35
Deaths	Namibia	Both	Age-standardized	Ischemic heart disease	Diet high in red meat	Rate	2019	4.3	9.5	0.27
Deaths	Bolivia (Plurinational State of)	Both	Age-standardized	Ischemic heart disease	Diet high in red meat	Rate	2019	4.23	8.96	0.29
Deaths	Cyprus	Both	Age-standardized	Ischemic heart disease	Diet high in red meat	Rate	2019	4.21	8.78	0.35
Deaths	Somalia	Both	Age-standardized	Ischemic heart disease	Diet high in red meat	Rate	2019	4.2	9.48	0.25
Deaths	Malta	Both	Age-standardized	Ischemic heart disease	Diet high in red meat	Rate	2019	4.15	8.21	0.4
Deaths	Lesotho	Both	Age-standardized	Ischemic heart disease	Diet high in red meat	Rate	2019	4.07	8.96	0.26
Deaths	Brunei Darussalam	Both	Age-standardized	Ischemic heart disease	Diet high in red meat	Rate	2019	4.06	8.26	0.29
Deaths	Haiti	Both	Age-standardized	Ischemic heart disease	Diet high in red meat	Rate	2019	4.03	8.69	0.39
Deaths	Niger	Both	Age-standardized	Ischemic heart disease	Diet high in red meat	Rate	2019	4	8.84	0.25
Deaths	Mali	Both	Age-standardized	Ischemic heart disease	Diet high in red meat	Rate	2019	3.99	8.55	0.26
Deaths	Bahamas	Both	Age-standardized	Ischemic heart disease	Diet high in red meat	Rate	2019	3.98	8.46	0.27
Deaths	Iran (Islamic Republic of)	Both	Age-standardized	Ischemic heart disease	Diet high in red meat	Rate	2019	3.93	7.74	0.36
Deaths	Cuba	Both	Age-standardized	Ischemic heart disease	Diet high in red meat	Rate	2019	3.9	8.31	0.25
Deaths	Sweden	Both	Age-standardized	Ischemic heart disease	Diet high in red meat	Rate	2019	3.85	7.23	0.56
Deaths	Palestine	Both	Age-standardized	Ischemic heart disease	Diet high in red meat	Rate	2019	3.85	7.62	0.46
Deaths	Zimbabwe	Both	Age-standardized	Ischemic heart disease	Diet high in red meat	Rate	2019	3.77	7.88	0.35
Deaths	Congo	Both	Age-standardized	Ischemic heart disease	Diet high in red meat	Rate	2019	3.76	8.33	0.27
Deaths	Bermuda	Both	Age-standardized	Ischemic heart disease	Diet high in red meat	Rate	2019	3.75	7.39	0.42
Deaths	Luxembourg	Both	Age-standardized	Ischemic heart disease	Diet high in red meat	Rate	2019	3.72	6.58	0.8
Deaths	Djibouti	Both	Age-standardized	Ischemic heart disease	Diet high in red meat	Rate	2019	3.71	8.51	0.23
Deaths	Viet Nam	Both	Age-standardized	Ischemic heart disease	Diet high in red meat	Rate	2019	3.69	7.86	0.25
Deaths	Mauritania	Both	Age-standardized	Ischemic heart disease	Diet high in red meat	Rate	2019	3.66	7.87	0.24
Deaths	Burkina Faso	Both	Age-standardized	Ischemic heart disease	Diet high in red meat	Rate	2019	3.66	7.5	0.28
Deaths	Iraq	Both	Age-standardized	Ischemic heart disease	Diet high in red meat	Rate	2019	3.53	6.84	0.55
Deaths	Saint Vincent and the Grenadines	Both	Age-standardized	Ischemic heart disease	Diet high in red meat	Rate	2019	3.51	7.01	0.3
Deaths	Malaysia	Both	Age-standardized	Ischemic heart disease	Diet high in red meat	Rate	2019	3.48	7.28	0.32
Deaths	Timor-Leste	Both	Age-standardized	Ischemic heart disease	Diet high in red meat	Rate	2019	3.48	7.32	0.33
Deaths	Switzerland	Both	Age-standardized	Ischemic heart disease	Diet high in red meat	Rate	2019	3.47	6.32	0.71
Deaths	Honduras	Both	Age-standardized	Ischemic heart disease	Diet high in red meat	Rate	2019	3.44	6.9	0.35
Deaths	Cabo Verde	Both	Age-standardized	Ischemic heart disease	Diet high in red meat	Rate	2019	3.37	6.68	0.33
Deaths	Chad	Both	Age-standardized	Ischemic heart disease	Diet high in red meat	Rate	2019	3.37	7.28	0.25
Deaths	Portugal	Both	Age-standardized	Ischemic heart disease	Diet high in red meat	Rate	2019	3.37	5.79	0.92
Deaths	Belgium	Both	Age-standardized	Ischemic heart disease	Diet high in red meat	Rate	2019	3.34	6.01	0.63
Deaths	Nepal	Both	Age-standardized	Ischemic heart disease	Diet high in red meat	Rate	2019	3.33	7.03	0.26
Deaths	Canada	Both	Age-standardized	Ischemic heart disease	Diet high in red meat	Rate	2019	3.33	6.47	0.41
Deaths	South Africa	Both	Age-standardized	Ischemic heart disease	Diet high in red meat	Rate	2019	3.32	6.72	0.27
Deaths	Madagascar	Both	Age-standardized	Ischemic heart disease	Diet high in red meat	Rate	2019	3.28	7.36	0.26
Deaths	Saint Kitts and Nevis	Both	Age-standardized	Ischemic heart disease	Diet high in red meat	Rate	2019	3.26	6.68	0.23
Deaths	Jordan	Both	Age-standardized	Ischemic heart disease	Diet high in red meat	Rate	2019	3.24	6.81	0.26
Deaths	Turkey	Both	Age-standardized	Ischemic heart disease	Diet high in red meat	Rate	2019	3.2	6.75	0.26
Deaths	Côte d'Ivoire	Both	Age-standardized	Ischemic heart disease	Diet high in red meat	Rate	2019	3.19	6.68	0.26
Deaths	Trinidad and Tobago	Both	Age-standardized	Ischemic heart disease	Diet high in red meat	Rate	2019	3.19	6.73	0.26
Deaths	Ecuador	Both	Age-standardized	Ischemic heart disease	Diet high in red meat	Rate	2019	3.13	6.55	0.23
Deaths	Equatorial Guinea	Both	Age-standardized	Ischemic heart disease	Diet high in red meat	Rate	2019	3.13	7.02	0.22
Deaths	Denmark	Both	Age-standardized	Ischemic heart disease	Diet high in red meat	Rate	2019	3.13	5.85	0.54
Deaths	Angola	Both	Age-standardized	Ischemic heart disease	Diet high in red meat	Rate	2019	3.11	6.75	0.24
Deaths	Italy	Both	Age-standardized	Ischemic heart disease	Diet high in red meat	Rate	2019	3.08	5.62	0.54
Deaths	Cambodia	Both	Age-standardized	Ischemic heart disease	Diet high in red meat	Rate	2019	3.06	6.23	0.25
Deaths	United Kingdom	Both	Age-standardized	Ischemic heart disease	Diet high in red meat	Rate	2019	3.04	5.78	0.42
Deaths	Andorra	Both	Age-standardized	Ischemic heart disease	Diet high in red meat	Rate	2019	3.03	5.67	0.63
Deaths	Slovenia	Both	Age-standardized	Ischemic heart disease	Diet high in red meat	Rate	2019	2.99	6.2	0.32
Deaths	Norway	Both	Age-standardized	Ischemic heart disease	Diet high in red meat	Rate	2019	2.98	5.61	0.55
Deaths	Dominica	Both	Age-standardized	Ischemic heart disease	Diet high in red meat	Rate	2019	2.88	6	0.2
Deaths	Chile	Both	Age-standardized	Ischemic heart disease	Diet high in red meat	Rate	2019	2.84	5.4	0.4
Deaths	Netherlands	Both	Age-standardized	Ischemic heart disease	Diet high in red meat	Rate	2019	2.83	5.21	0.5
Deaths	Colombia	Both	Age-standardized	Ischemic heart disease	Diet high in red meat	Rate	2019	2.83	6.16	0.19
Deaths	Mauritius	Both	Age-standardized	Ischemic heart disease	Diet high in red meat	Rate	2019	2.81	5.77	0.22
Deaths	San Marino	Both	Age-standardized	Ischemic heart disease	Diet high in red meat	Rate	2019	2.8	5.57	0.55
Deaths	France	Both	Age-standardized	Ischemic heart disease	Diet high in red meat	Rate	2019	2.77	4.8	0.67
Deaths	Cameroon	Both	Age-standardized	Ischemic heart disease	Diet high in red meat	Rate	2019	2.74	5.91	0.24
Deaths	Guyana	Both	Age-standardized	Ischemic heart disease	Diet high in red meat	Rate	2019	2.72	5.41	0.42
Deaths	Democratic People's Republic of Korea	Both	Age-standardized	Ischemic heart disease	Diet high in red meat	Rate	2019	2.72	5.62	0.27
Deaths	Myanmar	Both	Age-standardized	Ischemic heart disease	Diet high in red meat	Rate	2019	2.62	5.28	0.23
Deaths	Senegal	Both	Age-standardized	Ischemic heart disease	Diet high in red meat	Rate	2019	2.58	5.34	0.25
Deaths	Spain	Both	Age-standardized	Ischemic heart disease	Diet high in red meat	Rate	2019	2.54	4.74	0.36
Deaths	Antigua and Barbuda	Both	Age-standardized	Ischemic heart disease	Diet high in red meat	Rate	2019	2.51	5.05	0.2
Deaths	Costa Rica	Both	Age-standardized	Ischemic heart disease	Diet high in red meat	Rate	2019	2.5	5.41	0.17
Deaths	Nicaragua	Both	Age-standardized	Ischemic heart disease	Diet high in red meat	Rate	2019	2.47	4.76	0.33
Deaths	Taiwan (Province of China)	Both	Age-standardized	Ischemic heart disease	Diet high in red meat	Rate	2019	2.45	4.7	0.41
Deaths	Singapore	Both	Age-standardized	Ischemic heart disease	Diet high in red meat	Rate	2019	2.45	4.85	0.21
Deaths	Saint Lucia	Both	Age-standardized	Ischemic heart disease	Diet high in red meat	Rate	2019	2.44	5.05	0.16
Deaths	Grenada	Both	Age-standardized	Ischemic heart disease	Diet high in red meat	Rate	2019	2.39	4.59	0.25
Deaths	Barbados	Both	Age-standardized	Ischemic heart disease	Diet high in red meat	Rate	2019	2.38	4.87	0.16
Deaths	Eritrea	Both	Age-standardized	Ischemic heart disease	Diet high in red meat	Rate	2019	2.32	4.94	0.24
Deaths	Panama	Both	Age-standardized	Ischemic heart disease	Diet high in red meat	Rate	2019	2.31	4.94	0.15
Deaths	Ghana	Both	Age-standardized	Ischemic heart disease	Diet high in red meat	Rate	2019	2.27	4.59	0.27
Deaths	Kenya	Both	Age-standardized	Ischemic heart disease	Diet high in red meat	Rate	2019	2.24	4.81	0.17
Deaths	Seychelles	Both	Age-standardized	Ischemic heart disease	Diet high in red meat	Rate	2019	2.22	4.32	0.27
Deaths	Guinea	Both	Age-standardized	Ischemic heart disease	Diet high in red meat	Rate	2019	2.21	4.55	0.25
Deaths	Gambia	Both	Age-standardized	Ischemic heart disease	Diet high in red meat	Rate	2019	2.19	4.41	0.31
Deaths	Suriname	Both	Age-standardized	Ischemic heart disease	Diet high in red meat	Rate	2019	2.14	4.29	0.25
Deaths	Zambia	Both	Age-standardized	Ischemic heart disease	Diet high in red meat	Rate	2019	2.1	4.46	0.18
Deaths	Bhutan	Both	Age-standardized	Ischemic heart disease	Diet high in red meat	Rate	2019	2.08	4.23	0.28
Deaths	Belize	Both	Age-standardized	Ischemic heart disease	Diet high in red meat	Rate	2019	2.06	4.1	0.19
Deaths	South Sudan	Both	Age-standardized	Ischemic heart disease	Diet high in red meat	Rate	2019	2.01	4.56	0.16
Deaths	Indonesia	Both	Age-standardized	Ischemic heart disease	Diet high in red meat	Rate	2019	1.99	3.78	0.33
Deaths	Nigeria	Both	Age-standardized	Ischemic heart disease	Diet high in red meat	Rate	2019	1.96	4.13	0.22
Deaths	El Salvador	Both	Age-standardized	Ischemic heart disease	Diet high in red meat	Rate	2019	1.96	4.09	0.22
Deaths	Togo	Both	Age-standardized	Ischemic heart disease	Diet high in red meat	Rate	2019	1.95	3.92	0.28
Deaths	Uganda	Both	Age-standardized	Ischemic heart disease	Diet high in red meat	Rate	2019	1.94	4.18	0.18
Deaths	Puerto Rico	Both	Age-standardized	Ischemic heart disease	Diet high in red meat	Rate	2019	1.92	4.07	0.14
Deaths	Guatemala	Both	Age-standardized	Ischemic heart disease	Diet high in red meat	Rate	2019	1.91	3.97	0.23
Deaths	Israel	Both	Age-standardized	Ischemic heart disease	Diet high in red meat	Rate	2019	1.91	3.87	0.14
Deaths	United Republic of Tanzania	Both	Age-standardized	Ischemic heart disease	Diet high in red meat	Rate	2019	1.84	3.86	0.18
Deaths	Benin	Both	Age-standardized	Ischemic heart disease	Diet high in red meat	Rate	2019	1.69	3.32	0.24
Deaths	Comoros	Both	Age-standardized	Ischemic heart disease	Diet high in red meat	Rate	2019	1.65	3.44	0.21
Deaths	Liberia	Both	Age-standardized	Ischemic heart disease	Diet high in red meat	Rate	2019	1.59	3.23	0.24
Deaths	Ethiopia	Both	Age-standardized	Ischemic heart disease	Diet high in red meat	Rate	2019	1.59	3.38	0.16
Deaths	Sierra Leone	Both	Age-standardized	Ischemic heart disease	Diet high in red meat	Rate	2019	1.56	3.22	0.26
Deaths	Mozambique	Both	Age-standardized	Ischemic heart disease	Diet high in red meat	Rate	2019	1.55	3.19	0.21
Deaths	Jamaica	Both	Age-standardized	Ischemic heart disease	Diet high in red meat	Rate	2019	1.52	3.15	0.14
Deaths	Sao Tome and Principe	Both	Age-standardized	Ischemic heart disease	Diet high in red meat	Rate	2019	1.47	2.68	0.41
Deaths	Thailand	Both	Age-standardized	Ischemic heart disease	Diet high in red meat	Rate	2019	1.46	3.12	0.11
Deaths	India	Both	Age-standardized	Ischemic heart disease	Diet high in red meat	Rate	2019	1.42	2.56	0.38
Deaths	Malawi	Both	Age-standardized	Ischemic heart disease	Diet high in red meat	Rate	2019	1.41	2.9	0.18
Deaths	Maldives	Both	Age-standardized	Ischemic heart disease	Diet high in red meat	Rate	2019	1.38	2.63	0.28
Deaths	Republic of Korea	Both	Age-standardized	Ischemic heart disease	Diet high in red meat	Rate	2019	1.38	2.74	0.16
Deaths	Rwanda	Both	Age-standardized	Ischemic heart disease	Diet high in red meat	Rate	2019	1.3	2.82	0.16
Deaths	Peru	Both	Age-standardized	Ischemic heart disease	Diet high in red meat	Rate	2019	1.15	2.48	0.1
Deaths	Democratic Republic of the Congo	Both	Age-standardized	Ischemic heart disease	Diet high in red meat	Rate	2019	1.07	2.18	0.25
Deaths	Bangladesh	Both	Age-standardized	Ischemic heart disease	Diet high in red meat	Rate	2019	1.01	1.97	0.23
Deaths	Burundi	Both	Age-standardized	Ischemic heart disease	Diet high in red meat	Rate	2019	0.96	1.87	0.27
Deaths	Japan	Both	Age-standardized	Ischemic heart disease	Diet high in red meat	Rate	2019	0.95	1.91	0.07
Deaths	Sri Lanka	Both	Age-standardized	Ischemic heart disease	Diet high in red meat	Rate	2019	0.79	1.51	0.22
