# Supplementary material for: Global burden of ischemic heart disease associated with high red and processed meat consumption: an analysis of 204 countries and territories between 1990 and 2019
Source: BMC Public Health. 2023 Nov 17;23:2267. doi: 10.1186/s12889-023-16954-4 (PMC10655305; doi:10.1186/s12889-023-16954-4)
Supplement: Supplementary file 3 — Additional file 3. The ASDR of cardiovascular diseases attributed to diet high in red meat in 204 countries. [file 12889_2023_16954_MOESM3_ESM.csv]

Additional file 3 The ASDR of cardiovascular diseases attributed to diet high in red meat in 204 countries
measure	location	sex	age	cause	rei	metric	year	val	upper	lower
DALYs (Disability-Adjusted Life Years)	Mongolia	Both	Age-standardized	Ischemic heart disease	Diet high in red meat	Rate	2019	769.15	1196.4	359.47
DALYs (Disability-Adjusted Life Years)	Turkmenistan	Both	Age-standardized	Ischemic heart disease	Diet high in red meat	Rate	2019	560.11	981.49	150.24
DALYs (Disability-Adjusted Life Years)	Uzbekistan	Both	Age-standardized	Ischemic heart disease	Diet high in red meat	Rate	2019	518.36	1067.45	38.12
DALYs (Disability-Adjusted Life Years)	Belarus	Both	Age-standardized	Ischemic heart disease	Diet high in red meat	Rate	2019	419.5	787.48	83.13
DALYs (Disability-Adjusted Life Years)	Nauru	Both	Age-standardized	Ischemic heart disease	Diet high in red meat	Rate	2019	395.3	851.5	21.74
DALYs (Disability-Adjusted Life Years)	Vanuatu	Both	Age-standardized	Ischemic heart disease	Diet high in red meat	Rate	2019	367.46	803.59	20
DALYs (Disability-Adjusted Life Years)	Ukraine	Both	Age-standardized	Ischemic heart disease	Diet high in red meat	Rate	2019	321.54	664.37	19.83
DALYs (Disability-Adjusted Life Years)	Solomon Islands	Both	Age-standardized	Ischemic heart disease	Diet high in red meat	Rate	2019	293.35	607.58	23
DALYs (Disability-Adjusted Life Years)	Kazakhstan	Both	Age-standardized	Ischemic heart disease	Diet high in red meat	Rate	2019	292.76	531.25	60.44
DALYs (Disability-Adjusted Life Years)	Bulgaria	Both	Age-standardized	Ischemic heart disease	Diet high in red meat	Rate	2019	288.78	528.9	56.27
DALYs (Disability-Adjusted Life Years)	Fiji	Both	Age-standardized	Ischemic heart disease	Diet high in red meat	Rate	2019	279.4	592.47	15.67
DALYs (Disability-Adjusted Life Years)	Micronesia (Federated States of)	Both	Age-standardized	Ischemic heart disease	Diet high in red meat	Rate	2019	276.37	621.17	15.19
DALYs (Disability-Adjusted Life Years)	Marshall Islands	Both	Age-standardized	Ischemic heart disease	Diet high in red meat	Rate	2019	271.58	602.14	15.29
DALYs (Disability-Adjusted Life Years)	Azerbaijan	Both	Age-standardized	Ischemic heart disease	Diet high in red meat	Rate	2019	262.92	534.81	16.19
DALYs (Disability-Adjusted Life Years)	Palau	Both	Age-standardized	Ischemic heart disease	Diet high in red meat	Rate	2019	251.03	537.62	13.43
DALYs (Disability-Adjusted Life Years)	Afghanistan	Both	Age-standardized	Ischemic heart disease	Diet high in red meat	Rate	2019	246.68	526.3	14.65
DALYs (Disability-Adjusted Life Years)	Kyrgyzstan	Both	Age-standardized	Ischemic heart disease	Diet high in red meat	Rate	2019	242.8	495.48	16.82
DALYs (Disability-Adjusted Life Years)	Tuvalu	Both	Age-standardized	Ischemic heart disease	Diet high in red meat	Rate	2019	238.74	519.49	13.42
DALYs (Disability-Adjusted Life Years)	Egypt	Both	Age-standardized	Ischemic heart disease	Diet high in red meat	Rate	2019	236.43	513.52	15.12
DALYs (Disability-Adjusted Life Years)	Russian Federation	Both	Age-standardized	Ischemic heart disease	Diet high in red meat	Rate	2019	231.66	456.16	25.9
DALYs (Disability-Adjusted Life Years)	Oman	Both	Age-standardized	Ischemic heart disease	Diet high in red meat	Rate	2019	223.52	466.24	13.46
DALYs (Disability-Adjusted Life Years)	Kiribati	Both	Age-standardized	Ischemic heart disease	Diet high in red meat	Rate	2019	220.62	469.07	13.08
DALYs (Disability-Adjusted Life Years)	Samoa	Both	Age-standardized	Ischemic heart disease	Diet high in red meat	Rate	2019	212.94	455.81	12.52
DALYs (Disability-Adjusted Life Years)	Guam	Both	Age-standardized	Ischemic heart disease	Diet high in red meat	Rate	2019	208.01	417.57	18.98
DALYs (Disability-Adjusted Life Years)	Syrian Arab Republic	Both	Age-standardized	Ischemic heart disease	Diet high in red meat	Rate	2019	205.17	442.02	13.65
DALYs (Disability-Adjusted Life Years)	Romania	Both	Age-standardized	Ischemic heart disease	Diet high in red meat	Rate	2019	204.86	377.76	38.55
DALYs (Disability-Adjusted Life Years)	Niue	Both	Age-standardized	Ischemic heart disease	Diet high in red meat	Rate	2019	202.49	427.11	11.7
DALYs (Disability-Adjusted Life Years)	Lithuania	Both	Age-standardized	Ischemic heart disease	Diet high in red meat	Rate	2019	201.25	396.12	22.92
DALYs (Disability-Adjusted Life Years)	Tajikistan	Both	Age-standardized	Ischemic heart disease	Diet high in red meat	Rate	2019	188.62	384.8	15.89
DALYs (Disability-Adjusted Life Years)	Lebanon	Both	Age-standardized	Ischemic heart disease	Diet high in red meat	Rate	2019	186.47	390.89	10.63
DALYs (Disability-Adjusted Life Years)	Armenia	Both	Age-standardized	Ischemic heart disease	Diet high in red meat	Rate	2019	176.66	370.53	10.72
DALYs (Disability-Adjusted Life Years)	Tokelau	Both	Age-standardized	Ischemic heart disease	Diet high in red meat	Rate	2019	172.2	375.41	9.59
DALYs (Disability-Adjusted Life Years)	Morocco	Both	Age-standardized	Ischemic heart disease	Diet high in red meat	Rate	2019	169.39	361.91	11.22
DALYs (Disability-Adjusted Life Years)	Argentina	Both	Age-standardized	Ischemic heart disease	Diet high in red meat	Rate	2019	168.37	260.87	69.72
DALYs (Disability-Adjusted Life Years)	Montenegro	Both	Age-standardized	Ischemic heart disease	Diet high in red meat	Rate	2019	162.45	317.92	17.96
DALYs (Disability-Adjusted Life Years)	Central African Republic	Both	Age-standardized	Ischemic heart disease	Diet high in red meat	Rate	2019	160.44	356.13	9.6
DALYs (Disability-Adjusted Life Years)	Northern Mariana Islands	Both	Age-standardized	Ischemic heart disease	Diet high in red meat	Rate	2019	157.95	329.3	9.87
DALYs (Disability-Adjusted Life Years)	Latvia	Both	Age-standardized	Ischemic heart disease	Diet high in red meat	Rate	2019	155.8	332.77	10.66
DALYs (Disability-Adjusted Life Years)	American Samoa	Both	Age-standardized	Ischemic heart disease	Diet high in red meat	Rate	2019	155.62	322.22	9.37
DALYs (Disability-Adjusted Life Years)	Slovakia	Both	Age-standardized	Ischemic heart disease	Diet high in red meat	Rate	2019	152.32	310.61	14.07
DALYs (Disability-Adjusted Life Years)	Sudan	Both	Age-standardized	Ischemic heart disease	Diet high in red meat	Rate	2019	150.56	336.92	10.64
DALYs (Disability-Adjusted Life Years)	Brazil	Both	Age-standardized	Ischemic heart disease	Diet high in red meat	Rate	2019	149.82	246.12	50.09
DALYs (Disability-Adjusted Life Years)	Papua New Guinea	Both	Age-standardized	Ischemic heart disease	Diet high in red meat	Rate	2019	148.87	337.07	8.44
DALYs (Disability-Adjusted Life Years)	Poland	Both	Age-standardized	Ischemic heart disease	Diet high in red meat	Rate	2019	148.33	269.41	35.52
DALYs (Disability-Adjusted Life Years)	Republic of Moldova	Both	Age-standardized	Ischemic heart disease	Diet high in red meat	Rate	2019	146.5	303.51	9.79
DALYs (Disability-Adjusted Life Years)	Georgia	Both	Age-standardized	Ischemic heart disease	Diet high in red meat	Rate	2019	146.46	304.81	8.57
DALYs (Disability-Adjusted Life Years)	Greenland	Both	Age-standardized	Ischemic heart disease	Diet high in red meat	Rate	2019	146.07	262.6	36.36
DALYs (Disability-Adjusted Life Years)	Pakistan	Both	Age-standardized	Ischemic heart disease	Diet high in red meat	Rate	2019	145.4	309.94	9.06
DALYs (Disability-Adjusted Life Years)	Greece	Both	Age-standardized	Ischemic heart disease	Diet high in red meat	Rate	2019	143.14	242.64	36.01
DALYs (Disability-Adjusted Life Years)	Hungary	Both	Age-standardized	Ischemic heart disease	Diet high in red meat	Rate	2019	141.98	284.6	11.84
DALYs (Disability-Adjusted Life Years)	Yemen	Both	Age-standardized	Ischemic heart disease	Diet high in red meat	Rate	2019	140.71	302.59	11.97
DALYs (Disability-Adjusted Life Years)	United Arab Emirates	Both	Age-standardized	Ischemic heart disease	Diet high in red meat	Rate	2019	137.9	311.69	7.44
DALYs (Disability-Adjusted Life Years)	Paraguay	Both	Age-standardized	Ischemic heart disease	Diet high in red meat	Rate	2019	136.06	251.08	26.85
DALYs (Disability-Adjusted Life Years)	Dominican Republic	Both	Age-standardized	Ischemic heart disease	Diet high in red meat	Rate	2019	131.4	282.68	7.81
DALYs (Disability-Adjusted Life Years)	Philippines	Both	Age-standardized	Ischemic heart disease	Diet high in red meat	Rate	2019	129.51	274.13	8.16
DALYs (Disability-Adjusted Life Years)	Albania	Both	Age-standardized	Ischemic heart disease	Diet high in red meat	Rate	2019	129.46	262.5	13.13
DALYs (Disability-Adjusted Life Years)	Qatar	Both	Age-standardized	Ischemic heart disease	Diet high in red meat	Rate	2019	128.47	280.03	8.49
DALYs (Disability-Adjusted Life Years)	United States of America	Both	Age-standardized	Ischemic heart disease	Diet high in red meat	Rate	2019	126.58	217.77	31.51
DALYs (Disability-Adjusted Life Years)	Ireland	Both	Age-standardized	Ischemic heart disease	Diet high in red meat	Rate	2019	125.73	198.18	48.68
DALYs (Disability-Adjusted Life Years)	Saudi Arabia	Both	Age-standardized	Ischemic heart disease	Diet high in red meat	Rate	2019	125.18	261.83	9.1
DALYs (Disability-Adjusted Life Years)	New Zealand	Both	Age-standardized	Ischemic heart disease	Diet high in red meat	Rate	2019	122.04	194.18	45.41
DALYs (Disability-Adjusted Life Years)	North Macedonia	Both	Age-standardized	Ischemic heart disease	Diet high in red meat	Rate	2019	121.34	259.21	7.41
DALYs (Disability-Adjusted Life Years)	Czechia	Both	Age-standardized	Ischemic heart disease	Diet high in red meat	Rate	2019	118.54	232.23	12.72
DALYs (Disability-Adjusted Life Years)	United States Virgin Islands	Both	Age-standardized	Ischemic heart disease	Diet high in red meat	Rate	2019	117.95	238.19	7.56
DALYs (Disability-Adjusted Life Years)	Serbia	Both	Age-standardized	Ischemic heart disease	Diet high in red meat	Rate	2019	117.79	253.73	7.14
DALYs (Disability-Adjusted Life Years)	Gabon	Both	Age-standardized	Ischemic heart disease	Diet high in red meat	Rate	2019	117.58	248.05	10.59
DALYs (Disability-Adjusted Life Years)	Kuwait	Both	Age-standardized	Ischemic heart disease	Diet high in red meat	Rate	2019	116.74	245.5	7.59
DALYs (Disability-Adjusted Life Years)	China	Both	Age-standardized	Ischemic heart disease	Diet high in red meat	Rate	2019	116.46	216.1	21.15
DALYs (Disability-Adjusted Life Years)	Tonga	Both	Age-standardized	Ischemic heart disease	Diet high in red meat	Rate	2019	116.23	249.78	6.69
DALYs (Disability-Adjusted Life Years)	Cook Islands	Both	Age-standardized	Ischemic heart disease	Diet high in red meat	Rate	2019	114.57	242.93	7.97
DALYs (Disability-Adjusted Life Years)	Venezuela (Bolivarian Republic of)	Both	Age-standardized	Ischemic heart disease	Diet high in red meat	Rate	2019	112.98	247.44	6.27
DALYs (Disability-Adjusted Life Years)	Lao People's Democratic Republic	Both	Age-standardized	Ischemic heart disease	Diet high in red meat	Rate	2019	112.87	244.03	6.64
DALYs (Disability-Adjusted Life Years)	Libya	Both	Age-standardized	Ischemic heart disease	Diet high in red meat	Rate	2019	112.22	247.04	7.23
DALYs (Disability-Adjusted Life Years)	Monaco	Both	Age-standardized	Ischemic heart disease	Diet high in red meat	Rate	2019	111.45	187.28	39.6
DALYs (Disability-Adjusted Life Years)	Botswana	Both	Age-standardized	Ischemic heart disease	Diet high in red meat	Rate	2019	110.92	262.37	5.62
DALYs (Disability-Adjusted Life Years)	Uruguay	Both	Age-standardized	Ischemic heart disease	Diet high in red meat	Rate	2019	110.69	183.33	32.58
DALYs (Disability-Adjusted Life Years)	Guinea-Bissau	Both	Age-standardized	Ischemic heart disease	Diet high in red meat	Rate	2019	109.94	235.18	6.87
DALYs (Disability-Adjusted Life Years)	Algeria	Both	Age-standardized	Ischemic heart disease	Diet high in red meat	Rate	2019	109.84	235.79	7.69
DALYs (Disability-Adjusted Life Years)	Eswatini	Both	Age-standardized	Ischemic heart disease	Diet high in red meat	Rate	2019	105.31	234.4	5.63
DALYs (Disability-Adjusted Life Years)	Somalia	Both	Age-standardized	Ischemic heart disease	Diet high in red meat	Rate	2019	100.53	228.48	5.21
DALYs (Disability-Adjusted Life Years)	Estonia	Both	Age-standardized	Ischemic heart disease	Diet high in red meat	Rate	2019	100.47	220.01	6.74
DALYs (Disability-Adjusted Life Years)	Australia	Both	Age-standardized	Ischemic heart disease	Diet high in red meat	Rate	2019	97.48	153.45	38.28
DALYs (Disability-Adjusted Life Years)	Lesotho	Both	Age-standardized	Ischemic heart disease	Diet high in red meat	Rate	2019	97.12	216.04	5.21
DALYs (Disability-Adjusted Life Years)	Tunisia	Both	Age-standardized	Ischemic heart disease	Diet high in red meat	Rate	2019	96.65	209.56	6.96
DALYs (Disability-Adjusted Life Years)	Bahamas	Both	Age-standardized	Ischemic heart disease	Diet high in red meat	Rate	2019	95.86	201.89	6.08
DALYs (Disability-Adjusted Life Years)	Croatia	Both	Age-standardized	Ischemic heart disease	Diet high in red meat	Rate	2019	93.98	198.1	5.94
DALYs (Disability-Adjusted Life Years)	Mexico	Both	Age-standardized	Ischemic heart disease	Diet high in red meat	Rate	2019	92.84	184.91	11.05
DALYs (Disability-Adjusted Life Years)	Haiti	Both	Age-standardized	Ischemic heart disease	Diet high in red meat	Rate	2019	92.34	204.35	7.55
DALYs (Disability-Adjusted Life Years)	Namibia	Both	Age-standardized	Ischemic heart disease	Diet high in red meat	Rate	2019	92.04	206.07	5.11
DALYs (Disability-Adjusted Life Years)	Iceland	Both	Age-standardized	Ischemic heart disease	Diet high in red meat	Rate	2019	90.93	152.98	24.53
DALYs (Disability-Adjusted Life Years)	Bahrain	Both	Age-standardized	Ischemic heart disease	Diet high in red meat	Rate	2019	88.2	186.15	5.72
DALYs (Disability-Adjusted Life Years)	Finland	Both	Age-standardized	Ischemic heart disease	Diet high in red meat	Rate	2019	85.88	162.1	11.26
DALYs (Disability-Adjusted Life Years)	Germany	Both	Age-standardized	Ischemic heart disease	Diet high in red meat	Rate	2019	85.78	155.03	16.81
DALYs (Disability-Adjusted Life Years)	Austria	Both	Age-standardized	Ischemic heart disease	Diet high in red meat	Rate	2019	85.28	150.76	17.24
DALYs (Disability-Adjusted Life Years)	Congo	Both	Age-standardized	Ischemic heart disease	Diet high in red meat	Rate	2019	84.21	190.68	5.06
DALYs (Disability-Adjusted Life Years)	Niger	Both	Age-standardized	Ischemic heart disease	Diet high in red meat	Rate	2019	83.62	187.2	4.6
DALYs (Disability-Adjusted Life Years)	Zimbabwe	Both	Age-standardized	Ischemic heart disease	Diet high in red meat	Rate	2019	82.95	172.86	6.56
DALYs (Disability-Adjusted Life Years)	Malaysia	Both	Age-standardized	Ischemic heart disease	Diet high in red meat	Rate	2019	82.88	175.53	6.43
DALYs (Disability-Adjusted Life Years)	Brunei Darussalam	Both	Age-standardized	Ischemic heart disease	Diet high in red meat	Rate	2019	82.74	168.24	5.1
DALYs (Disability-Adjusted Life Years)	Bolivia (Plurinational State of)	Both	Age-standardized	Ischemic heart disease	Diet high in red meat	Rate	2019	82.4	175.79	5.5
DALYs (Disability-Adjusted Life Years)	Djibouti	Both	Age-standardized	Ischemic heart disease	Diet high in red meat	Rate	2019	81.75	188.94	4.46
DALYs (Disability-Adjusted Life Years)	Palestine	Both	Age-standardized	Ischemic heart disease	Diet high in red meat	Rate	2019	81.36	161.44	8.44
DALYs (Disability-Adjusted Life Years)	Bosnia and Herzegovina	Both	Age-standardized	Ischemic heart disease	Diet high in red meat	Rate	2019	81.33	170.27	5.57
DALYs (Disability-Adjusted Life Years)	Cuba	Both	Age-standardized	Ischemic heart disease	Diet high in red meat	Rate	2019	80.19	171.2	4.55
DALYs (Disability-Adjusted Life Years)	Burkina Faso	Both	Age-standardized	Ischemic heart disease	Diet high in red meat	Rate	2019	79.8	169.59	5.22
DALYs (Disability-Adjusted Life Years)	Cyprus	Both	Age-standardized	Ischemic heart disease	Diet high in red meat	Rate	2019	79.74	163.38	6.65
DALYs (Disability-Adjusted Life Years)	Mali	Both	Age-standardized	Ischemic heart disease	Diet high in red meat	Rate	2019	79.57	173.42	4.53
DALYs (Disability-Adjusted Life Years)	Iran (Islamic Republic of)	Both	Age-standardized	Ischemic heart disease	Diet high in red meat	Rate	2019	79.33	155.73	6.3
DALYs (Disability-Adjusted Life Years)	Nepal	Both	Age-standardized	Ischemic heart disease	Diet high in red meat	Rate	2019	78.76	168.39	5.1
DALYs (Disability-Adjusted Life Years)	Malta	Both	Age-standardized	Ischemic heart disease	Diet high in red meat	Rate	2019	77.69	151.69	7.98
DALYs (Disability-Adjusted Life Years)	Viet Nam	Both	Age-standardized	Ischemic heart disease	Diet high in red meat	Rate	2019	77.63	168.84	4.62
DALYs (Disability-Adjusted Life Years)	Bermuda	Both	Age-standardized	Ischemic heart disease	Diet high in red meat	Rate	2019	76.66	149.72	9.62
DALYs (Disability-Adjusted Life Years)	Timor-Leste	Both	Age-standardized	Ischemic heart disease	Diet high in red meat	Rate	2019	76.22	166.11	5.92
DALYs (Disability-Adjusted Life Years)	Iraq	Both	Age-standardized	Ischemic heart disease	Diet high in red meat	Rate	2019	75.32	151.15	10.1
DALYs (Disability-Adjusted Life Years)	Madagascar	Both	Age-standardized	Ischemic heart disease	Diet high in red meat	Rate	2019	74.95	168.79	5.1
DALYs (Disability-Adjusted Life Years)	Trinidad and Tobago	Both	Age-standardized	Ischemic heart disease	Diet high in red meat	Rate	2019	74.78	162.41	5.02
DALYs (Disability-Adjusted Life Years)	Chad	Both	Age-standardized	Ischemic heart disease	Diet high in red meat	Rate	2019	73.5	162.23	4.65
DALYs (Disability-Adjusted Life Years)	Portugal	Both	Age-standardized	Ischemic heart disease	Diet high in red meat	Rate	2019	73.34	117.66	24.44
DALYs (Disability-Adjusted Life Years)	Luxembourg	Both	Age-standardized	Ischemic heart disease	Diet high in red meat	Rate	2019	73.06	124.88	18.97
DALYs (Disability-Adjusted Life Years)	Mauritania	Both	Age-standardized	Ischemic heart disease	Diet high in red meat	Rate	2019	73.04	161.42	4.18
DALYs (Disability-Adjusted Life Years)	South Africa	Both	Age-standardized	Ischemic heart disease	Diet high in red meat	Rate	2019	72.41	145.88	5.96
DALYs (Disability-Adjusted Life Years)	Saint Vincent and the Grenadines	Both	Age-standardized	Ischemic heart disease	Diet high in red meat	Rate	2019	71.02	143.19	5.03
DALYs (Disability-Adjusted Life Years)	Jordan	Both	Age-standardized	Ischemic heart disease	Diet high in red meat	Rate	2019	70.63	148.14	4.85
DALYs (Disability-Adjusted Life Years)	Sweden	Both	Age-standardized	Ischemic heart disease	Diet high in red meat	Rate	2019	70.56	129.79	13.1
DALYs (Disability-Adjusted Life Years)	Côte d'Ivoire	Both	Age-standardized	Ischemic heart disease	Diet high in red meat	Rate	2019	69.42	147.67	4.64
DALYs (Disability-Adjusted Life Years)	Angola	Both	Age-standardized	Ischemic heart disease	Diet high in red meat	Rate	2019	69.35	151.23	4.5
DALYs (Disability-Adjusted Life Years)	Belgium	Both	Age-standardized	Ischemic heart disease	Diet high in red meat	Rate	2019	68.92	118.58	16.49
DALYs (Disability-Adjusted Life Years)	Cambodia	Both	Age-standardized	Ischemic heart disease	Diet high in red meat	Rate	2019	68.42	142.22	4.7
DALYs (Disability-Adjusted Life Years)	Ecuador	Both	Age-standardized	Ischemic heart disease	Diet high in red meat	Rate	2019	68.09	143.61	4.88
DALYs (Disability-Adjusted Life Years)	Honduras	Both	Age-standardized	Ischemic heart disease	Diet high in red meat	Rate	2019	67.92	139.39	5.88
DALYs (Disability-Adjusted Life Years)	Saint Kitts and Nevis	Both	Age-standardized	Ischemic heart disease	Diet high in red meat	Rate	2019	67.88	142.71	4.27
DALYs (Disability-Adjusted Life Years)	Turkey	Both	Age-standardized	Ischemic heart disease	Diet high in red meat	Rate	2019	66.18	140.7	4.58
DALYs (Disability-Adjusted Life Years)	Cabo Verde	Both	Age-standardized	Ischemic heart disease	Diet high in red meat	Rate	2019	65.72	130.72	5.48
DALYs (Disability-Adjusted Life Years)	Mauritius	Both	Age-standardized	Ischemic heart disease	Diet high in red meat	Rate	2019	65.64	136.59	4.32
DALYs (Disability-Adjusted Life Years)	Canada	Both	Age-standardized	Ischemic heart disease	Diet high in red meat	Rate	2019	65.57	124.5	8.95
DALYs (Disability-Adjusted Life Years)	Guyana	Both	Age-standardized	Ischemic heart disease	Diet high in red meat	Rate	2019	63.68	129.63	8.42
DALYs (Disability-Adjusted Life Years)	Democratic People's Republic of Korea	Both	Age-standardized	Ischemic heart disease	Diet high in red meat	Rate	2019	63.55	135.9	5.19
DALYs (Disability-Adjusted Life Years)	Equatorial Guinea	Both	Age-standardized	Ischemic heart disease	Diet high in red meat	Rate	2019	62.53	145.73	3.97
DALYs (Disability-Adjusted Life Years)	United Kingdom	Both	Age-standardized	Ischemic heart disease	Diet high in red meat	Rate	2019	62.2	116.05	9.47
DALYs (Disability-Adjusted Life Years)	Myanmar	Both	Age-standardized	Ischemic heart disease	Diet high in red meat	Rate	2019	61.91	128.47	4.33
DALYs (Disability-Adjusted Life Years)	Switzerland	Both	Age-standardized	Ischemic heart disease	Diet high in red meat	Rate	2019	61.16	106.25	14.49
DALYs (Disability-Adjusted Life Years)	Andorra	Both	Age-standardized	Ischemic heart disease	Diet high in red meat	Rate	2019	60.24	111.43	14.5
DALYs (Disability-Adjusted Life Years)	Chile	Both	Age-standardized	Ischemic heart disease	Diet high in red meat	Rate	2019	59.97	110.79	9.14
DALYs (Disability-Adjusted Life Years)	Taiwan (Province of China)	Both	Age-standardized	Ischemic heart disease	Diet high in red meat	Rate	2019	59.7	110.25	11.81
DALYs (Disability-Adjusted Life Years)	Colombia	Both	Age-standardized	Ischemic heart disease	Diet high in red meat	Rate	2019	58.81	127.14	3.49
DALYs (Disability-Adjusted Life Years)	Slovenia	Both	Age-standardized	Ischemic heart disease	Diet high in red meat	Rate	2019	58.79	116.42	6.91
DALYs (Disability-Adjusted Life Years)	Cameroon	Both	Age-standardized	Ischemic heart disease	Diet high in red meat	Rate	2019	58.59	130.31	4.45
DALYs (Disability-Adjusted Life Years)	Dominica	Both	Age-standardized	Ischemic heart disease	Diet high in red meat	Rate	2019	58.46	123.52	3.54
DALYs (Disability-Adjusted Life Years)	France	Both	Age-standardized	Ischemic heart disease	Diet high in red meat	Rate	2019	57.52	96.17	15.81
DALYs (Disability-Adjusted Life Years)	Denmark	Both	Age-standardized	Ischemic heart disease	Diet high in red meat	Rate	2019	57.23	102.73	10.35
DALYs (Disability-Adjusted Life Years)	Italy	Both	Age-standardized	Ischemic heart disease	Diet high in red meat	Rate	2019	57.19	101.91	11.35
DALYs (Disability-Adjusted Life Years)	Norway	Both	Age-standardized	Ischemic heart disease	Diet high in red meat	Rate	2019	57.08	101.85	11.84
DALYs (Disability-Adjusted Life Years)	Netherlands	Both	Age-standardized	Ischemic heart disease	Diet high in red meat	Rate	2019	56.78	98.97	12.16
DALYs (Disability-Adjusted Life Years)	San Marino	Both	Age-standardized	Ischemic heart disease	Diet high in red meat	Rate	2019	54.75	106.6	11.63
DALYs (Disability-Adjusted Life Years)	Eritrea	Both	Age-standardized	Ischemic heart disease	Diet high in red meat	Rate	2019	54.62	118.49	4.81
DALYs (Disability-Adjusted Life Years)	Senegal	Both	Age-standardized	Ischemic heart disease	Diet high in red meat	Rate	2019	54.23	115.05	4.43
DALYs (Disability-Adjusted Life Years)	Costa Rica	Both	Age-standardized	Ischemic heart disease	Diet high in red meat	Rate	2019	53.92	117.2	3.08
DALYs (Disability-Adjusted Life Years)	Spain	Both	Age-standardized	Ischemic heart disease	Diet high in red meat	Rate	2019	52.66	95.84	9.19
DALYs (Disability-Adjusted Life Years)	Grenada	Both	Age-standardized	Ischemic heart disease	Diet high in red meat	Rate	2019	52.53	102.99	4.64
DALYs (Disability-Adjusted Life Years)	Suriname	Both	Age-standardized	Ischemic heart disease	Diet high in red meat	Rate	2019	52.41	106.96	5.12
DALYs (Disability-Adjusted Life Years)	Seychelles	Both	Age-standardized	Ischemic heart disease	Diet high in red meat	Rate	2019	51.88	102.31	5.24
DALYs (Disability-Adjusted Life Years)	Singapore	Both	Age-standardized	Ischemic heart disease	Diet high in red meat	Rate	2019	51.77	99.42	4.54
DALYs (Disability-Adjusted Life Years)	Saint Lucia	Both	Age-standardized	Ischemic heart disease	Diet high in red meat	Rate	2019	51.41	106.97	2.91
DALYs (Disability-Adjusted Life Years)	Zambia	Both	Age-standardized	Ischemic heart disease	Diet high in red meat	Rate	2019	49.7	107.75	3.64
DALYs (Disability-Adjusted Life Years)	Antigua and Barbuda	Both	Age-standardized	Ischemic heart disease	Diet high in red meat	Rate	2019	49.53	100.67	3.32
DALYs (Disability-Adjusted Life Years)	Kenya	Both	Age-standardized	Ischemic heart disease	Diet high in red meat	Rate	2019	49.28	105.24	3.36
DALYs (Disability-Adjusted Life Years)	Guinea	Both	Age-standardized	Ischemic heart disease	Diet high in red meat	Rate	2019	49.27	103.41	4.78
DALYs (Disability-Adjusted Life Years)	Barbados	Both	Age-standardized	Ischemic heart disease	Diet high in red meat	Rate	2019	49	101.53	2.89
DALYs (Disability-Adjusted Life Years)	Panama	Both	Age-standardized	Ischemic heart disease	Diet high in red meat	Rate	2019	48.94	104.45	3.13
DALYs (Disability-Adjusted Life Years)	Ghana	Both	Age-standardized	Ischemic heart disease	Diet high in red meat	Rate	2019	47.49	97	4.88
DALYs (Disability-Adjusted Life Years)	Bhutan	Both	Age-standardized	Ischemic heart disease	Diet high in red meat	Rate	2019	47.32	98.65	5.37
DALYs (Disability-Adjusted Life Years)	Indonesia	Both	Age-standardized	Ischemic heart disease	Diet high in red meat	Rate	2019	47.27	91.87	6.39
DALYs (Disability-Adjusted Life Years)	Belize	Both	Age-standardized	Ischemic heart disease	Diet high in red meat	Rate	2019	46.75	93.58	3.71
DALYs (Disability-Adjusted Life Years)	Gambia	Both	Age-standardized	Ischemic heart disease	Diet high in red meat	Rate	2019	46.08	94.6	5.68
DALYs (Disability-Adjusted Life Years)	South Sudan	Both	Age-standardized	Ischemic heart disease	Diet high in red meat	Rate	2019	43.81	100.73	2.98
DALYs (Disability-Adjusted Life Years)	Puerto Rico	Both	Age-standardized	Ischemic heart disease	Diet high in red meat	Rate	2019	43.47	91.97	2.75
DALYs (Disability-Adjusted Life Years)	Nicaragua	Both	Age-standardized	Ischemic heart disease	Diet high in red meat	Rate	2019	43.31	85.04	5.1
DALYs (Disability-Adjusted Life Years)	El Salvador	Both	Age-standardized	Ischemic heart disease	Diet high in red meat	Rate	2019	42.83	89.36	3.87
DALYs (Disability-Adjusted Life Years)	Uganda	Both	Age-standardized	Ischemic heart disease	Diet high in red meat	Rate	2019	42.64	92.81	3.29
DALYs (Disability-Adjusted Life Years)	Togo	Both	Age-standardized	Ischemic heart disease	Diet high in red meat	Rate	2019	42.4	87.86	5.15
DALYs (Disability-Adjusted Life Years)	Nigeria	Both	Age-standardized	Ischemic heart disease	Diet high in red meat	Rate	2019	39.79	86.57	3.72
DALYs (Disability-Adjusted Life Years)	United Republic of Tanzania	Both	Age-standardized	Ischemic heart disease	Diet high in red meat	Rate	2019	38.9	83.81	3.26
DALYs (Disability-Adjusted Life Years)	Guatemala	Both	Age-standardized	Ischemic heart disease	Diet high in red meat	Rate	2019	37.32	76.96	3.62
DALYs (Disability-Adjusted Life Years)	Comoros	Both	Age-standardized	Ischemic heart disease	Diet high in red meat	Rate	2019	36.14	76.61	3.96
DALYs (Disability-Adjusted Life Years)	Benin	Both	Age-standardized	Ischemic heart disease	Diet high in red meat	Rate	2019	35.65	71.99	4.4
DALYs (Disability-Adjusted Life Years)	Mozambique	Both	Age-standardized	Ischemic heart disease	Diet high in red meat	Rate	2019	35.63	74.3	4.09
DALYs (Disability-Adjusted Life Years)	Thailand	Both	Age-standardized	Ischemic heart disease	Diet high in red meat	Rate	2019	35.32	76.68	2.22
DALYs (Disability-Adjusted Life Years)	Ethiopia	Both	Age-standardized	Ischemic heart disease	Diet high in red meat	Rate	2019	34.81	73.95	3.06
DALYs (Disability-Adjusted Life Years)	Israel	Both	Age-standardized	Ischemic heart disease	Diet high in red meat	Rate	2019	34.33	69.02	2.39
DALYs (Disability-Adjusted Life Years)	Malawi	Both	Age-standardized	Ischemic heart disease	Diet high in red meat	Rate	2019	33.96	70.16	3.72
DALYs (Disability-Adjusted Life Years)	Jamaica	Both	Age-standardized	Ischemic heart disease	Diet high in red meat	Rate	2019	33.94	70.44	2.61
DALYs (Disability-Adjusted Life Years)	Sierra Leone	Both	Age-standardized	Ischemic heart disease	Diet high in red meat	Rate	2019	33.94	72.31	4.81
DALYs (Disability-Adjusted Life Years)	Liberia	Both	Age-standardized	Ischemic heart disease	Diet high in red meat	Rate	2019	33.72	70.87	4.27
DALYs (Disability-Adjusted Life Years)	India	Both	Age-standardized	Ischemic heart disease	Diet high in red meat	Rate	2019	32.33	59.08	8.29
DALYs (Disability-Adjusted Life Years)	Maldives	Both	Age-standardized	Ischemic heart disease	Diet high in red meat	Rate	2019	29.29	57.06	4.85
DALYs (Disability-Adjusted Life Years)	Sao Tome and Principe	Both	Age-standardized	Ischemic heart disease	Diet high in red meat	Rate	2019	28.29	53.05	6.91
DALYs (Disability-Adjusted Life Years)	Republic of Korea	Both	Age-standardized	Ischemic heart disease	Diet high in red meat	Rate	2019	28.18	53.55	4.46
DALYs (Disability-Adjusted Life Years)	Rwanda	Both	Age-standardized	Ischemic heart disease	Diet high in red meat	Rate	2019	27.5	60.12	2.86
DALYs (Disability-Adjusted Life Years)	Bangladesh	Both	Age-standardized	Ischemic heart disease	Diet high in red meat	Rate	2019	24.61	48.87	4.78
DALYs (Disability-Adjusted Life Years)	Peru	Both	Age-standardized	Ischemic heart disease	Diet high in red meat	Rate	2019	24.38	52.59	1.82
DALYs (Disability-Adjusted Life Years)	Democratic Republic of the Congo	Both	Age-standardized	Ischemic heart disease	Diet high in red meat	Rate	2019	23.34	48.81	4.72
DALYs (Disability-Adjusted Life Years)	Burundi	Both	Age-standardized	Ischemic heart disease	Diet high in red meat	Rate	2019	21.09	42.2	5.19
DALYs (Disability-Adjusted Life Years)	Japan	Both	Age-standardized	Ischemic heart disease	Diet high in red meat	Rate	2019	20.43	40.53	1.35
DALYs (Disability-Adjusted Life Years)	Sri Lanka	Both	Age-standardized	Ischemic heart disease	Diet high in red meat	Rate	2019	16.06	31.75	3.99
