# Supplementary material for: Global burden of ischemic heart disease associated with high red and processed meat consumption: an analysis of 204 countries and territories between 1990 and 2019
Source: BMC Public Health. 2023 Nov 17;23:2267. doi: 10.1186/s12889-023-16954-4 (PMC10655305; doi:10.1186/s12889-023-16954-4)
Supplement: Supplementary file 4 — Additional file 4. The deaths number of ischemic heart disease attributed to diet high in processed meat in 204 countries. [file 12889_2023_16954_MOESM4_ESM.csv]

Additional file 4 The deaths number of ischemic heart disease attributed to diet high in processed meat in 204 countries
measure	location	sex	age	cause	rei	metric	year	val	upper	lower
Deaths	United States of America	Both	All ages	Ischemic heart disease	Diet high in processed meat	Number	2019	33788.8	60185.8	4505.2
Deaths	Russian Federation	Both	All ages	Ischemic heart disease	Diet high in processed meat	Number	2019	29543.2	56331.0	3844.1
Deaths	India	Both	All ages	Ischemic heart disease	Diet high in processed meat	Number	2019	20319.9	29876.6	13520.6
Deaths	China	Both	All ages	Ischemic heart disease	Diet high in processed meat	Number	2019	15410.9	40314.3	4376.1
Deaths	Germany	Both	All ages	Ischemic heart disease	Diet high in processed meat	Number	2019	10657.8	19138.6	1404.5
Deaths	Ukraine	Both	All ages	Ischemic heart disease	Diet high in processed meat	Number	2019	5641.8	15480.8	692.4
Deaths	United Kingdom	Both	All ages	Ischemic heart disease	Diet high in processed meat	Number	2019	5394.5	9737.9	692.6
Deaths	Pakistan	Both	All ages	Ischemic heart disease	Diet high in processed meat	Number	2019	4782.1	12586.5	434.0
Deaths	Italy	Both	All ages	Ischemic heart disease	Diet high in processed meat	Number	2019	4228.8	8396.5	428.9
Deaths	Japan	Both	All ages	Ischemic heart disease	Diet high in processed meat	Number	2019	3845.2	8274.4	487.1
Deaths	France	Both	All ages	Ischemic heart disease	Diet high in processed meat	Number	2019	3506.5	6585.7	337.2
Deaths	Bangladesh	Both	All ages	Ischemic heart disease	Diet high in processed meat	Number	2019	2748.7	7749.5	280.1
Deaths	Spain	Both	All ages	Ischemic heart disease	Diet high in processed meat	Number	2019	2648.5	5125.5	267.3
Deaths	Romania	Both	All ages	Ischemic heart disease	Diet high in processed meat	Number	2019	2427.4	5255.5	187.8
Deaths	Belarus	Both	All ages	Ischemic heart disease	Diet high in processed meat	Number	2019	2322.9	4859.4	214.1
Deaths	Brazil	Both	All ages	Ischemic heart disease	Diet high in processed meat	Number	2019	2172.1	6242.8	370.3
Deaths	Uzbekistan	Both	All ages	Ischemic heart disease	Diet high in processed meat	Number	2019	2137.2	5369.9	174.2
Deaths	Egypt	Both	All ages	Ischemic heart disease	Diet high in processed meat	Number	2019	1914.9	5778.1	336.3
Deaths	Poland	Both	All ages	Ischemic heart disease	Diet high in processed meat	Number	2019	1854.6	4699.8	217.3
Deaths	Canada	Both	All ages	Ischemic heart disease	Diet high in processed meat	Number	2019	1786.2	3782.1	175.6
Deaths	Nigeria	Both	All ages	Ischemic heart disease	Diet high in processed meat	Number	2019	1349.2	3515.2	156.2
Deaths	Mexico	Both	All ages	Ischemic heart disease	Diet high in processed meat	Number	2019	1260.0	3253.0	306.2
Deaths	Indonesia	Both	All ages	Ischemic heart disease	Diet high in processed meat	Number	2019	1214.1	1901.4	812.7
Deaths	Bulgaria	Both	All ages	Ischemic heart disease	Diet high in processed meat	Number	2019	1195.4	2668.4	90.7
Deaths	Philippines	Both	All ages	Ischemic heart disease	Diet high in processed meat	Number	2019	1139.2	3375.5	200.4
Deaths	Hungary	Both	All ages	Ischemic heart disease	Diet high in processed meat	Number	2019	1125.2	2493.6	83.0
Deaths	Sweden	Both	All ages	Ischemic heart disease	Diet high in processed meat	Number	2019	1110.9	1982.6	144.7
Deaths	Australia	Both	All ages	Ischemic heart disease	Diet high in processed meat	Number	2019	1069.7	2187.2	96.3
Deaths	Lithuania	Both	All ages	Ischemic heart disease	Diet high in processed meat	Number	2019	1063.1	1974.9	138.8
Deaths	Argentina	Both	All ages	Ischemic heart disease	Diet high in processed meat	Number	2019	972.1	2485.1	98.0
Deaths	Kazakhstan	Both	All ages	Ischemic heart disease	Diet high in processed meat	Number	2019	967.4	2266.9	79.4
Deaths	Czechia	Both	All ages	Ischemic heart disease	Diet high in processed meat	Number	2019	865.1	2032.8	77.5
Deaths	Iran (Islamic Republic of)	Both	All ages	Ischemic heart disease	Diet high in processed meat	Number	2019	785.0	1932.9	261.9
Deaths	Belgium	Both	All ages	Ischemic heart disease	Diet high in processed meat	Number	2019	784.2	1471.5	87.8
Deaths	Turkey	Both	All ages	Ischemic heart disease	Diet high in processed meat	Number	2019	763.9	2034.1	191.7
Deaths	Azerbaijan	Both	All ages	Ischemic heart disease	Diet high in processed meat	Number	2019	743.2	1835.8	65.3
Deaths	Netherlands	Both	All ages	Ischemic heart disease	Diet high in processed meat	Number	2019	716.7	1459.0	58.7
Deaths	Austria	Both	All ages	Ischemic heart disease	Diet high in processed meat	Number	2019	714.4	1516.3	56.8
Deaths	Greece	Both	All ages	Ischemic heart disease	Diet high in processed meat	Number	2019	714.0	1738.8	59.7
Deaths	Chile	Both	All ages	Ischemic heart disease	Diet high in processed meat	Number	2019	705.1	1279.4	87.4
Deaths	Latvia	Both	All ages	Ischemic heart disease	Diet high in processed meat	Number	2019	644.6	1198.4	80.2
Deaths	Finland	Both	All ages	Ischemic heart disease	Diet high in processed meat	Number	2019	610.0	1233.3	48.5
Deaths	Slovakia	Both	All ages	Ischemic heart disease	Diet high in processed meat	Number	2019	594.6	1322.3	46.7
Deaths	Republic of Moldova	Both	All ages	Ischemic heart disease	Diet high in processed meat	Number	2019	594.2	1237.5	48.3
Deaths	Nepal	Both	All ages	Ischemic heart disease	Diet high in processed meat	Number	2019	539.3	1449.2	53.5
Deaths	Serbia	Both	All ages	Ischemic heart disease	Diet high in processed meat	Number	2019	529.8	1414.9	61.9
Deaths	Morocco	Both	All ages	Ischemic heart disease	Diet high in processed meat	Number	2019	513.5	1327.9	147.5
Deaths	Switzerland	Both	All ages	Ischemic heart disease	Diet high in processed meat	Number	2019	505.2	1031.0	42.2
Deaths	Republic of Korea	Both	All ages	Ischemic heart disease	Diet high in processed meat	Number	2019	460.2	1239.0	61.7
Deaths	Algeria	Both	All ages	Ischemic heart disease	Diet high in processed meat	Number	2019	445.7	1205.9	118.8
Deaths	Norway	Both	All ages	Ischemic heart disease	Diet high in processed meat	Number	2019	423.8	759.9	53.7
Deaths	Venezuela (Bolivarian Republic of)	Both	All ages	Ischemic heart disease	Diet high in processed meat	Number	2019	391.0	1182.6	68.0
Deaths	Colombia	Both	All ages	Ischemic heart disease	Diet high in processed meat	Number	2019	386.0	1135.2	79.9
Deaths	Albania	Both	All ages	Ischemic heart disease	Diet high in processed meat	Number	2019	376.9	719.5	46.8
Deaths	Turkmenistan	Both	All ages	Ischemic heart disease	Diet high in processed meat	Number	2019	374.6	872.2	31.0
Deaths	Malaysia	Both	All ages	Ischemic heart disease	Diet high in processed meat	Number	2019	372.2	1095.1	66.0
Deaths	Denmark	Both	All ages	Ischemic heart disease	Diet high in processed meat	Number	2019	364.1	688.4	39.0
Deaths	Democratic Republic of the Congo	Both	All ages	Ischemic heart disease	Diet high in processed meat	Number	2019	352.6	1083.3	57.4
Deaths	Ghana	Both	All ages	Ischemic heart disease	Diet high in processed meat	Number	2019	343.6	924.0	34.6
Deaths	Iraq	Both	All ages	Ischemic heart disease	Diet high in processed meat	Number	2019	339.2	844.8	105.4
Deaths	South Africa	Both	All ages	Ischemic heart disease	Diet high in processed meat	Number	2019	330.5	957.5	64.3
Deaths	Sudan	Both	All ages	Ischemic heart disease	Diet high in processed meat	Number	2019	313.6	822.2	92.4
Deaths	Georgia	Both	All ages	Ischemic heart disease	Diet high in processed meat	Number	2019	310.5	808.6	31.0
Deaths	Viet Nam	Both	All ages	Ischemic heart disease	Diet high in processed meat	Number	2019	297.9	430.9	213.4
Deaths	Ethiopia	Both	All ages	Ischemic heart disease	Diet high in processed meat	Number	2019	297.0	880.3	55.0
Deaths	Estonia	Both	All ages	Ischemic heart disease	Diet high in processed meat	Number	2019	294.9	548.7	39.3
Deaths	Saudi Arabia	Both	All ages	Ischemic heart disease	Diet high in processed meat	Number	2019	291.6	839.4	58.2
Deaths	Kyrgyzstan	Both	All ages	Ischemic heart disease	Diet high in processed meat	Number	2019	281.7	686.0	26.2
Deaths	Thailand	Both	All ages	Ischemic heart disease	Diet high in processed meat	Number	2019	279.3	581.1	131.8
Deaths	Democratic People's Republic of Korea	Both	All ages	Ischemic heart disease	Diet high in processed meat	Number	2019	274.9	733.1	73.5
Deaths	Tajikistan	Both	All ages	Ischemic heart disease	Diet high in processed meat	Number	2019	262.1	727.6	28.8
Deaths	Afghanistan	Both	All ages	Ischemic heart disease	Diet high in processed meat	Number	2019	258.9	645.2	77.4
Deaths	Portugal	Both	All ages	Ischemic heart disease	Diet high in processed meat	Number	2019	255.3	694.3	28.2
Deaths	Syrian Arab Republic	Both	All ages	Ischemic heart disease	Diet high in processed meat	Number	2019	254.6	671.5	66.9
Deaths	New Zealand	Both	All ages	Ischemic heart disease	Diet high in processed meat	Number	2019	246.9	513.1	21.5
Deaths	Ireland	Both	All ages	Ischemic heart disease	Diet high in processed meat	Number	2019	240.4	493.2	18.4
Deaths	Bosnia and Herzegovina	Both	All ages	Ischemic heart disease	Diet high in processed meat	Number	2019	235.5	558.5	20.7
Deaths	Myanmar	Both	All ages	Ischemic heart disease	Diet high in processed meat	Number	2019	230.0	453.2	116.6
Deaths	Yemen	Both	All ages	Ischemic heart disease	Diet high in processed meat	Number	2019	218.8	533.4	78.8
Deaths	United Republic of Tanzania	Both	All ages	Ischemic heart disease	Diet high in processed meat	Number	2019	209.3	653.5	33.8
Deaths	Cuba	Both	All ages	Ischemic heart disease	Diet high in processed meat	Number	2019	202.0	587.5	43.7
Deaths	Côte d'Ivoire	Both	All ages	Ischemic heart disease	Diet high in processed meat	Number	2019	201.4	540.0	20.8
Deaths	Cameroon	Both	All ages	Ischemic heart disease	Diet high in processed meat	Number	2019	196.5	550.9	21.8
Deaths	Taiwan (Province of China)	Both	All ages	Ischemic heart disease	Diet high in processed meat	Number	2019	195.5	580.9	32.4
Deaths	Kenya	Both	All ages	Ischemic heart disease	Diet high in processed meat	Number	2019	170.9	491.1	29.7
Deaths	Tunisia	Both	All ages	Ischemic heart disease	Diet high in processed meat	Number	2019	167.4	463.9	41.4
Deaths	Burkina Faso	Both	All ages	Ischemic heart disease	Diet high in processed meat	Number	2019	165.8	471.2	19.9
Deaths	Slovenia	Both	All ages	Ischemic heart disease	Diet high in processed meat	Number	2019	163.2	312.8	17.5
Deaths	North Macedonia	Both	All ages	Ischemic heart disease	Diet high in processed meat	Number	2019	151.0	348.8	12.0
Deaths	Uruguay	Both	All ages	Ischemic heart disease	Diet high in processed meat	Number	2019	146.2	314.0	12.2
Deaths	Mali	Both	All ages	Ischemic heart disease	Diet high in processed meat	Number	2019	143.1	390.3	16.0
Deaths	Sri Lanka	Both	All ages	Ischemic heart disease	Diet high in processed meat	Number	2019	142.2	310.7	64.1
Deaths	Dominican Republic	Both	All ages	Ischemic heart disease	Diet high in processed meat	Number	2019	141.8	410.7	29.8
Deaths	Mongolia	Both	All ages	Ischemic heart disease	Diet high in processed meat	Number	2019	141.5	352.8	12.0
Deaths	Israel	Both	All ages	Ischemic heart disease	Diet high in processed meat	Number	2019	139.7	361.0	13.6
Deaths	Armenia	Both	All ages	Ischemic heart disease	Diet high in processed meat	Number	2019	135.6	393.8	18.8
Deaths	Madagascar	Both	All ages	Ischemic heart disease	Diet high in processed meat	Number	2019	133.0	416.9	19.4
Deaths	Niger	Both	All ages	Ischemic heart disease	Diet high in processed meat	Number	2019	126.1	352.1	13.9
Deaths	Senegal	Both	All ages	Ischemic heart disease	Diet high in processed meat	Number	2019	124.7	361.1	15.0
Deaths	Angola	Both	All ages	Ischemic heart disease	Diet high in processed meat	Number	2019	113.0	344.7	17.7
Deaths	Croatia	Both	All ages	Ischemic heart disease	Diet high in processed meat	Number	2019	107.4	298.4	25.4
Deaths	Mozambique	Both	All ages	Ischemic heart disease	Diet high in processed meat	Number	2019	107.1	329.1	16.5
Deaths	Uganda	Both	All ages	Ischemic heart disease	Diet high in processed meat	Number	2019	107.1	336.3	17.9
Deaths	Guinea	Both	All ages	Ischemic heart disease	Diet high in processed meat	Number	2019	103.0	291.1	12.3
Deaths	Haiti	Both	All ages	Ischemic heart disease	Diet high in processed meat	Number	2019	92.3	265.3	20.4
Deaths	Lebanon	Both	All ages	Ischemic heart disease	Diet high in processed meat	Number	2019	89.1	228.3	25.9
Deaths	Ecuador	Both	All ages	Ischemic heart disease	Diet high in processed meat	Number	2019	89.1	224.1	26.7
Deaths	Peru	Both	All ages	Ischemic heart disease	Diet high in processed meat	Number	2019	87.9	181.2	40.3
Deaths	Guatemala	Both	All ages	Ischemic heart disease	Diet high in processed meat	Number	2019	85.9	244.1	18.2
Deaths	Chad	Both	All ages	Ischemic heart disease	Diet high in processed meat	Number	2019	85.8	249.3	10.7
Deaths	Benin	Both	All ages	Ischemic heart disease	Diet high in processed meat	Number	2019	79.9	221.8	9.3
Deaths	Zimbabwe	Both	All ages	Ischemic heart disease	Diet high in processed meat	Number	2019	78.9	223.0	17.0
Deaths	Somalia	Both	All ages	Ischemic heart disease	Diet high in processed meat	Number	2019	73.6	224.7	11.4
Deaths	Honduras	Both	All ages	Ischemic heart disease	Diet high in processed meat	Number	2019	70.2	198.6	14.6
Deaths	United Arab Emirates	Both	All ages	Ischemic heart disease	Diet high in processed meat	Number	2019	68.8	215.5	8.4
Deaths	Malawi	Both	All ages	Ischemic heart disease	Diet high in processed meat	Number	2019	67.5	207.0	10.3
Deaths	Togo	Both	All ages	Ischemic heart disease	Diet high in processed meat	Number	2019	66.8	195.5	7.5
Deaths	Cambodia	Both	All ages	Ischemic heart disease	Diet high in processed meat	Number	2019	64.7	126.7	32.2
Deaths	Montenegro	Both	All ages	Ischemic heart disease	Diet high in processed meat	Number	2019	63.1	130.6	5.1
Deaths	Sierra Leone	Both	All ages	Ischemic heart disease	Diet high in processed meat	Number	2019	62.1	188.2	7.5
Deaths	Libya	Both	All ages	Ischemic heart disease	Diet high in processed meat	Number	2019	62.0	165.6	16.4
Deaths	El Salvador	Both	All ages	Ischemic heart disease	Diet high in processed meat	Number	2019	57.6	163.6	12.4
Deaths	Zambia	Both	All ages	Ischemic heart disease	Diet high in processed meat	Number	2019	56.7	176.6	9.1
Deaths	Singapore	Both	All ages	Ischemic heart disease	Diet high in processed meat	Number	2019	56.0	163.2	8.0
Deaths	Papua New Guinea	Both	All ages	Ischemic heart disease	Diet high in processed meat	Number	2019	53.5	135.3	14.9
Deaths	Malta	Both	All ages	Ischemic heart disease	Diet high in processed meat	Number	2019	52.3	94.1	6.2
Deaths	Jordan	Both	All ages	Ischemic heart disease	Diet high in processed meat	Number	2019	49.7	135.2	12.7
Deaths	Cyprus	Both	All ages	Ischemic heart disease	Diet high in processed meat	Number	2019	48.5	113.8	3.7
Deaths	Burundi	Both	All ages	Ischemic heart disease	Diet high in processed meat	Number	2019	45.5	133.5	7.2
Deaths	Paraguay	Both	All ages	Ischemic heart disease	Diet high in processed meat	Number	2019	45.2	134.1	9.0
Deaths	Nicaragua	Both	All ages	Ischemic heart disease	Diet high in processed meat	Number	2019	44.1	123.4	10.0
Deaths	Bolivia (Plurinational State of)	Both	All ages	Ischemic heart disease	Diet high in processed meat	Number	2019	44.0	93.0	19.5
Deaths	Rwanda	Both	All ages	Ischemic heart disease	Diet high in processed meat	Number	2019	41.6	130.4	6.8
Deaths	Puerto Rico	Both	All ages	Ischemic heart disease	Diet high in processed meat	Number	2019	41.5	115.6	9.6
Deaths	Costa Rica	Both	All ages	Ischemic heart disease	Diet high in processed meat	Number	2019	36.0	103.4	7.3
Deaths	Luxembourg	Both	All ages	Ischemic heart disease	Diet high in processed meat	Number	2019	35.3	63.7	4.2
Deaths	Mauritania	Both	All ages	Ischemic heart disease	Diet high in processed meat	Number	2019	35.0	95.8	3.9
Deaths	Lao People's Democratic Republic	Both	All ages	Ischemic heart disease	Diet high in processed meat	Number	2019	33.2	65.4	16.5
Deaths	Congo	Both	All ages	Ischemic heart disease	Diet high in processed meat	Number	2019	33.2	102.7	5.1
Deaths	Liberia	Both	All ages	Ischemic heart disease	Diet high in processed meat	Number	2019	32.5	93.1	3.8
Deaths	South Sudan	Both	All ages	Ischemic heart disease	Diet high in processed meat	Number	2019	31.7	99.5	4.4
Deaths	Central African Republic	Both	All ages	Ischemic heart disease	Diet high in processed meat	Number	2019	30.4	92.7	4.5
Deaths	Eritrea	Both	All ages	Ischemic heart disease	Diet high in processed meat	Number	2019	28.5	86.2	4.1
Deaths	Oman	Both	All ages	Ischemic heart disease	Diet high in processed meat	Number	2019	27.4	70.6	7.8
Deaths	Kuwait	Both	All ages	Ischemic heart disease	Diet high in processed meat	Number	2019	25.6	72.6	5.4
Deaths	Palestine	Both	All ages	Ischemic heart disease	Diet high in processed meat	Number	2019	24.7	56.3	9.3
Deaths	Panama	Both	All ages	Ischemic heart disease	Diet high in processed meat	Number	2019	21.6	60.9	5.0
Deaths	Gambia	Both	All ages	Ischemic heart disease	Diet high in processed meat	Number	2019	21.2	60.6	2.5
Deaths	Trinidad and Tobago	Both	All ages	Ischemic heart disease	Diet high in processed meat	Number	2019	20.5	59.6	4.1
Deaths	Iceland	Both	All ages	Ischemic heart disease	Diet high in processed meat	Number	2019	19.4	38.9	1.7
Deaths	Jamaica	Both	All ages	Ischemic heart disease	Diet high in processed meat	Number	2019	18.1	49.8	4.2
Deaths	Guinea-Bissau	Both	All ages	Ischemic heart disease	Diet high in processed meat	Number	2019	16.6	48.5	1.9
Deaths	Bhutan	Both	All ages	Ischemic heart disease	Diet high in processed meat	Number	2019	15.4	39.6	1.6
Deaths	Lesotho	Both	All ages	Ischemic heart disease	Diet high in processed meat	Number	2019	13.9	42.4	2.3
Deaths	Botswana	Both	All ages	Ischemic heart disease	Diet high in processed meat	Number	2019	13.7	41.4	2.6
Deaths	Fiji	Both	All ages	Ischemic heart disease	Diet high in processed meat	Number	2019	12.9	33.5	3.3
Deaths	Gabon	Both	All ages	Ischemic heart disease	Diet high in processed meat	Number	2019	12.2	37.3	1.9
Deaths	Namibia	Both	All ages	Ischemic heart disease	Diet high in processed meat	Number	2019	11.6	32.9	2.7
Deaths	Mauritius	Both	All ages	Ischemic heart disease	Diet high in processed meat	Number	2019	10.6	24.0	4.3
Deaths	Guyana	Both	All ages	Ischemic heart disease	Diet high in processed meat	Number	2019	10.4	30.4	2.0
Deaths	Solomon Islands	Both	All ages	Ischemic heart disease	Diet high in processed meat	Number	2019	10.0	26.0	2.7
Deaths	Qatar	Both	All ages	Ischemic heart disease	Diet high in processed meat	Number	2019	9.0	26.4	1.7
Deaths	Cabo Verde	Both	All ages	Ischemic heart disease	Diet high in processed meat	Number	2019	8.4	23.5	1.2
Deaths	Bahrain	Both	All ages	Ischemic heart disease	Diet high in processed meat	Number	2019	8.0	22.9	1.8
Deaths	Djibouti	Both	All ages	Ischemic heart disease	Diet high in processed meat	Number	2019	5.9	18.5	0.9
Deaths	Brunei Darussalam	Both	All ages	Ischemic heart disease	Diet high in processed meat	Number	2019	5.9	15.1	0.6
Deaths	Suriname	Both	All ages	Ischemic heart disease	Diet high in processed meat	Number	2019	5.8	16.7	1.2
Deaths	Eswatini	Both	All ages	Ischemic heart disease	Diet high in processed meat	Number	2019	5.4	15.6	1.0
Deaths	Timor-Leste	Both	All ages	Ischemic heart disease	Diet high in processed meat	Number	2019	5.4	10.1	2.9
Deaths	Comoros	Both	All ages	Ischemic heart disease	Diet high in processed meat	Number	2019	5.1	15.1	0.8
Deaths	Equatorial Guinea	Both	All ages	Ischemic heart disease	Diet high in processed meat	Number	2019	4.6	14.0	0.7
Deaths	Monaco	Both	All ages	Ischemic heart disease	Diet high in processed meat	Number	2019	4.3	8.2	0.5
Deaths	Andorra	Both	All ages	Ischemic heart disease	Diet high in processed meat	Number	2019	3.8	7.5	0.4
Deaths	Greenland	Both	All ages	Ischemic heart disease	Diet high in processed meat	Number	2019	3.8	6.8	0.5
Deaths	Vanuatu	Both	All ages	Ischemic heart disease	Diet high in processed meat	Number	2019	3.5	9.1	1.0
Deaths	Barbados	Both	All ages	Ischemic heart disease	Diet high in processed meat	Number	2019	2.9	7.9	0.7
Deaths	Bahamas	Both	All ages	Ischemic heart disease	Diet high in processed meat	Number	2019	2.9	8.1	0.7
Deaths	Guam	Both	All ages	Ischemic heart disease	Diet high in processed meat	Number	2019	2.8	7.7	0.7
Deaths	United States Virgin Islands	Both	All ages	Ischemic heart disease	Diet high in processed meat	Number	2019	2.7	7.6	0.6
Deaths	Samoa	Both	All ages	Ischemic heart disease	Diet high in processed meat	Number	2019	2.3	6.1	0.6
Deaths	Sao Tome and Principe	Both	All ages	Ischemic heart disease	Diet high in processed meat	Number	2019	2.3	6.3	0.3
Deaths	Belize	Both	All ages	Ischemic heart disease	Diet high in processed meat	Number	2019	1.9	5.3	0.4
Deaths	Maldives	Both	All ages	Ischemic heart disease	Diet high in processed meat	Number	2019	1.8	3.5	0.9
Deaths	San Marino	Both	All ages	Ischemic heart disease	Diet high in processed meat	Number	2019	1.7	3.6	0.2
Deaths	Micronesia (Federated States of)	Both	All ages	Ischemic heart disease	Diet high in processed meat	Number	2019	1.4	3.7	0.4
Deaths	Saint Vincent and the Grenadines	Both	All ages	Ischemic heart disease	Diet high in processed meat	Number	2019	1.4	3.7	0.3
Deaths	Kiribati	Both	All ages	Ischemic heart disease	Diet high in processed meat	Number	2019	1.4	3.6	0.3
Deaths	Saint Lucia	Both	All ages	Ischemic heart disease	Diet high in processed meat	Number	2019	1.1	3.0	0.3
Deaths	Bermuda	Both	All ages	Ischemic heart disease	Diet high in processed meat	Number	2019	0.9	2.2	0.3
Deaths	Grenada	Both	All ages	Ischemic heart disease	Diet high in processed meat	Number	2019	0.9	2.3	0.2
Deaths	Tonga	Both	All ages	Ischemic heart disease	Diet high in processed meat	Number	2019	0.7	1.8	0.2
Deaths	Seychelles	Both	All ages	Ischemic heart disease	Diet high in processed meat	Number	2019	0.7	1.3	0.3
Deaths	Dominica	Both	All ages	Ischemic heart disease	Diet high in processed meat	Number	2019	0.7	1.9	0.2
Deaths	Marshall Islands	Both	All ages	Ischemic heart disease	Diet high in processed meat	Number	2019	0.7	1.9	0.2
Deaths	Antigua and Barbuda	Both	All ages	Ischemic heart disease	Diet high in processed meat	Number	2019	0.6	1.6	0.2
Deaths	Northern Mariana Islands	Both	All ages	Ischemic heart disease	Diet high in processed meat	Number	2019	0.6	1.6	0.1
Deaths	American Samoa	Both	All ages	Ischemic heart disease	Diet high in processed meat	Number	2019	0.5	1.4	0.1
Deaths	Saint Kitts and Nevis	Both	All ages	Ischemic heart disease	Diet high in processed meat	Number	2019	0.5	1.3	0.1
Deaths	Palau	Both	All ages	Ischemic heart disease	Diet high in processed meat	Number	2019	0.4	1.0	0.1
Deaths	Cook Islands	Both	All ages	Ischemic heart disease	Diet high in processed meat	Number	2019	0.2	0.5	0.1
Deaths	Tuvalu	Both	All ages	Ischemic heart disease	Diet high in processed meat	Number	2019	0.2	0.4	0.1
Deaths	Nauru	Both	All ages	Ischemic heart disease	Diet high in processed meat	Number	2019	0.1	0.4	0.0
Deaths	Niue	Both	All ages	Ischemic heart disease	Diet high in processed meat	Number	2019	0.0	0.1	0.0
Deaths	Tokelau	Both	All ages	Ischemic heart disease	Diet high in processed meat	Number	2019	0.0	0.0	0.0
