# Supplementary material for: Global burden of ischemic heart disease associated with high red and processed meat consumption: an analysis of 204 countries and territories between 1990 and 2019
Source: BMC Public Health. 2023 Nov 17;23:2267. doi: 10.1186/s12889-023-16954-4 (PMC10655305; doi:10.1186/s12889-023-16954-4)
Supplement: Supplementary file 5 — Additional file 5. The ASMR of ischemic heart disease attributed to diet high in processed meat in 204 countries. [file 12889_2023_16954_MOESM5_ESM.csv]

Additional file 5 The ASMR of ischemic heart disease attributed to diet high in processed meat in 204 countries
measure	location	sex	age	cause	rei	metric	year	val	upper	lower
Deaths	Lithuania	Both	Age-standardized	Ischemic heart disease	Diet high in processed meat	Rate	2019	16.97	31.32	2.19
Deaths	Uzbekistan	Both	Age-standardized	Ischemic heart disease	Diet high in processed meat	Rate	2019	15.18	38.62	1.58
Deaths	Latvia	Both	Age-standardized	Ischemic heart disease	Diet high in processed meat	Rate	2019	15.03	28.09	1.87
Deaths	Belarus	Both	Age-standardized	Ischemic heart disease	Diet high in processed meat	Rate	2019	14.5	30.3	1.37
Deaths	Russian Federation	Both	Age-standardized	Ischemic heart disease	Diet high in processed meat	Rate	2019	12.76	24.3	1.67
Deaths	Turkmenistan	Both	Age-standardized	Ischemic heart disease	Diet high in processed meat	Rate	2019	10.53	25.01	0.96
Deaths	Azerbaijan	Both	Age-standardized	Ischemic heart disease	Diet high in processed meat	Rate	2019	10.4	26.41	1.04
Deaths	Republic of Moldova	Both	Age-standardized	Ischemic heart disease	Diet high in processed meat	Rate	2019	10.33	21.47	0.84
Deaths	Estonia	Both	Age-standardized	Ischemic heart disease	Diet high in processed meat	Rate	2019	9.99	18.83	1.36
Deaths	Albania	Both	Age-standardized	Ischemic heart disease	Diet high in processed meat	Rate	2019	9.18	17.5	1.14
Deaths	Bulgaria	Both	Age-standardized	Ischemic heart disease	Diet high in processed meat	Rate	2019	8.76	19.18	0.68
Deaths	Ukraine	Both	Age-standardized	Ischemic heart disease	Diet high in processed meat	Rate	2019	7.55	20.5	0.9
Deaths	Kyrgyzstan	Both	Age-standardized	Ischemic heart disease	Diet high in processed meat	Rate	2019	7.17	17.83	0.73
Deaths	Mongolia	Both	Age-standardized	Ischemic heart disease	Diet high in processed meat	Rate	2019	7.11	17.96	0.71
Deaths	Tajikistan	Both	Age-standardized	Ischemic heart disease	Diet high in processed meat	Rate	2019	6.96	19.18	0.92
Deaths	Montenegro	Both	Age-standardized	Ischemic heart disease	Diet high in processed meat	Rate	2019	6.83	14.15	0.54
Deaths	Kazakhstan	Both	Age-standardized	Ischemic heart disease	Diet high in processed meat	Rate	2019	6.7	15.81	0.6
Deaths	Slovakia	Both	Age-standardized	Ischemic heart disease	Diet high in processed meat	Rate	2019	6.63	14.75	0.52
Deaths	Romania	Both	Age-standardized	Ischemic heart disease	Diet high in processed meat	Rate	2019	6.57	14.1	0.51
Deaths	Greenland	Both	Age-standardized	Ischemic heart disease	Diet high in processed meat	Rate	2019	6.05	10.81	0.73
Deaths	United States of America	Both	Age-standardized	Ischemic heart disease	Diet high in processed meat	Rate	2019	5.84	10.3	0.76
Deaths	Hungary	Both	Age-standardized	Ischemic heart disease	Diet high in processed meat	Rate	2019	5.79	12.73	0.4
Deaths	North Macedonia	Both	Age-standardized	Ischemic heart disease	Diet high in processed meat	Rate	2019	5.71	13.44	0.48
Deaths	Malta	Both	Age-standardized	Ischemic heart disease	Diet high in processed meat	Rate	2019	5.39	9.62	0.66
Deaths	Georgia	Both	Age-standardized	Ischemic heart disease	Diet high in processed meat	Rate	2019	5.05	12.94	0.48
Deaths	Germany	Both	Age-standardized	Ischemic heart disease	Diet high in processed meat	Rate	2019	4.94	8.77	0.64
Deaths	Sweden	Both	Age-standardized	Ischemic heart disease	Diet high in processed meat	Rate	2019	4.52	8.02	0.58
Deaths	Finland	Both	Age-standardized	Ischemic heart disease	Diet high in processed meat	Rate	2019	4.37	8.76	0.34
Deaths	Bosnia and Herzegovina	Both	Age-standardized	Ischemic heart disease	Diet high in processed meat	Rate	2019	4.33	10.39	0.39
Deaths	Pakistan	Both	Age-standardized	Ischemic heart disease	Diet high in processed meat	Rate	2019	4.13	11.14	0.44
Deaths	United Kingdom	Both	Age-standardized	Ischemic heart disease	Diet high in processed meat	Rate	2019	4.09	7.32	0.52
Deaths	Czechia	Both	Age-standardized	Ischemic heart disease	Diet high in processed meat	Rate	2019	4.04	9.36	0.35
Deaths	Norway	Both	Age-standardized	Ischemic heart disease	Diet high in processed meat	Rate	2019	3.91	6.98	0.49
Deaths	Monaco	Both	Age-standardized	Ischemic heart disease	Diet high in processed meat	Rate	2019	3.9	7.39	0.44
Deaths	Serbia	Both	Age-standardized	Ischemic heart disease	Diet high in processed meat	Rate	2019	3.86	10.15	0.45
Deaths	Armenia	Both	Age-standardized	Ischemic heart disease	Diet high in processed meat	Rate	2019	3.47	10.06	0.48
Deaths	Austria	Both	Age-standardized	Ischemic heart disease	Diet high in processed meat	Rate	2019	3.47	7.22	0.27
Deaths	Slovenia	Both	Age-standardized	Ischemic heart disease	Diet high in processed meat	Rate	2019	3.42	6.49	0.36
Deaths	Egypt	Both	Age-standardized	Ischemic heart disease	Diet high in processed meat	Rate	2019	3.34	9.76	0.68
Deaths	Luxembourg	Both	Age-standardized	Ischemic heart disease	Diet high in processed meat	Rate	2019	3.23	5.78	0.38
Deaths	Ireland	Both	Age-standardized	Ischemic heart disease	Diet high in processed meat	Rate	2019	3.16	6.44	0.24
Deaths	Iceland	Both	Age-standardized	Ischemic heart disease	Diet high in processed meat	Rate	2019	3.09	6.12	0.3
Deaths	Belgium	Both	Age-standardized	Ischemic heart disease	Diet high in processed meat	Rate	2019	3.03	5.61	0.35
Deaths	New Zealand	Both	Age-standardized	Ischemic heart disease	Diet high in processed meat	Rate	2019	3.02	6.2	0.26
Deaths	Solomon Islands	Both	Age-standardized	Ischemic heart disease	Diet high in processed meat	Rate	2019	3	7.23	1.02
Deaths	Chile	Both	Age-standardized	Ischemic heart disease	Diet high in processed meat	Rate	2019	2.96	5.39	0.37
Deaths	Greece	Both	Age-standardized	Ischemic heart disease	Diet high in processed meat	Rate	2019	2.96	6.71	0.22
Deaths	Denmark	Both	Age-standardized	Ischemic heart disease	Diet high in processed meat	Rate	2019	2.93	5.49	0.33
Deaths	Cyprus	Both	Age-standardized	Ischemic heart disease	Diet high in processed meat	Rate	2019	2.93	6.94	0.23
Deaths	Bhutan	Both	Age-standardized	Ischemic heart disease	Diet high in processed meat	Rate	2019	2.84	7.28	0.31
Deaths	Nauru	Both	Age-standardized	Ischemic heart disease	Diet high in processed meat	Rate	2019	2.76	7.19	0.79
Deaths	Poland	Both	Age-standardized	Ischemic heart disease	Diet high in processed meat	Rate	2019	2.58	6.51	0.29
Deaths	Nepal	Both	Age-standardized	Ischemic heart disease	Diet high in processed meat	Rate	2019	2.55	6.99	0.28
Deaths	Uruguay	Both	Age-standardized	Ischemic heart disease	Diet high in processed meat	Rate	2019	2.55	5.47	0.22
Deaths	Italy	Both	Age-standardized	Ischemic heart disease	Diet high in processed meat	Rate	2019	2.5	4.9	0.27
Deaths	Syrian Arab Republic	Both	Age-standardized	Ischemic heart disease	Diet high in processed meat	Rate	2019	2.49	6.31	0.74
Deaths	Canada	Both	Age-standardized	Ischemic heart disease	Diet high in processed meat	Rate	2019	2.49	5.22	0.24
Deaths	Andorra	Both	Age-standardized	Ischemic heart disease	Diet high in processed meat	Rate	2019	2.47	4.84	0.28
Deaths	Guinea-Bissau	Both	Age-standardized	Ischemic heart disease	Diet high in processed meat	Rate	2019	2.46	7.26	0.32
Deaths	Sao Tome and Principe	Both	Age-standardized	Ischemic heart disease	Diet high in processed meat	Rate	2019	2.46	6.82	0.32
Deaths	Switzerland	Both	Age-standardized	Ischemic heart disease	Diet high in processed meat	Rate	2019	2.43	4.85	0.19
Deaths	Gambia	Both	Age-standardized	Ischemic heart disease	Diet high in processed meat	Rate	2019	2.41	7.03	0.31
Deaths	Spain	Both	Age-standardized	Ischemic heart disease	Diet high in processed meat	Rate	2019	2.41	4.56	0.27
Deaths	Ghana	Both	Age-standardized	Ischemic heart disease	Diet high in processed meat	Rate	2019	2.4	6.51	0.27
Deaths	Australia	Both	Age-standardized	Ischemic heart disease	Diet high in processed meat	Rate	2019	2.4	4.82	0.21
Deaths	San Marino	Both	Age-standardized	Ischemic heart disease	Diet high in processed meat	Rate	2019	2.32	4.77	0.22
Deaths	Brunei Darussalam	Both	Age-standardized	Ischemic heart disease	Diet high in processed meat	Rate	2019	2.27	5.89	0.29
Deaths	Oman	Both	Age-standardized	Ischemic heart disease	Diet high in processed meat	Rate	2019	2.24	5.51	0.78
Deaths	Bangladesh	Both	Age-standardized	Ischemic heart disease	Diet high in processed meat	Rate	2019	2.17	6.13	0.24
Deaths	France	Both	Age-standardized	Ischemic heart disease	Diet high in processed meat	Rate	2019	2.14	3.92	0.23
Deaths	Vanuatu	Both	Age-standardized	Ischemic heart disease	Diet high in processed meat	Rate	2019	2.13	5.28	0.69
Deaths	Côte d'Ivoire	Both	Age-standardized	Ischemic heart disease	Diet high in processed meat	Rate	2019	2.11	5.68	0.26
Deaths	Afghanistan	Both	Age-standardized	Ischemic heart disease	Diet high in processed meat	Rate	2019	2.07	4.76	0.77
Deaths	Togo	Both	Age-standardized	Ischemic heart disease	Diet high in processed meat	Rate	2019	2.05	6.16	0.27
Deaths	Micronesia (Federated States of)	Both	Age-standardized	Ischemic heart disease	Diet high in processed meat	Rate	2019	2.04	5.02	0.63
Deaths	Netherlands	Both	Age-standardized	Ischemic heart disease	Diet high in processed meat	Rate	2019	2.03	4.09	0.17
Deaths	Marshall Islands	Both	Age-standardized	Ischemic heart disease	Diet high in processed meat	Rate	2019	2.01	5.13	0.61
Deaths	Burkina Faso	Both	Age-standardized	Ischemic heart disease	Diet high in processed meat	Rate	2019	2.01	5.79	0.27
Deaths	Cabo Verde	Both	Age-standardized	Ischemic heart disease	Diet high in processed meat	Rate	2019	2	5.65	0.29
Deaths	Guinea	Both	Age-standardized	Ischemic heart disease	Diet high in processed meat	Rate	2019	1.99	5.66	0.26
Deaths	Qatar	Both	Age-standardized	Ischemic heart disease	Diet high in processed meat	Rate	2019	1.98	5.33	0.56
Deaths	India	Both	Age-standardized	Ischemic heart disease	Diet high in processed meat	Rate	2019	1.95	2.87	1.3
Deaths	Mali	Both	Age-standardized	Ischemic heart disease	Diet high in processed meat	Rate	2019	1.93	5.43	0.24
Deaths	Sierra Leone	Both	Age-standardized	Ischemic heart disease	Diet high in processed meat	Rate	2019	1.89	5.83	0.25
Deaths	Kiribati	Both	Age-standardized	Ischemic heart disease	Diet high in processed meat	Rate	2019	1.89	4.8	0.55
Deaths	Niger	Both	Age-standardized	Ischemic heart disease	Diet high in processed meat	Rate	2019	1.89	5.29	0.24
Deaths	Senegal	Both	Age-standardized	Ischemic heart disease	Diet high in processed meat	Rate	2019	1.86	5.48	0.24
Deaths	Mauritania	Both	Age-standardized	Ischemic heart disease	Diet high in processed meat	Rate	2019	1.86	5.17	0.22
Deaths	Fiji	Both	Age-standardized	Ischemic heart disease	Diet high in processed meat	Rate	2019	1.86	4.69	0.54
Deaths	Cameroon	Both	Age-standardized	Ischemic heart disease	Diet high in processed meat	Rate	2019	1.85	5.19	0.23
Deaths	Morocco	Both	Age-standardized	Ischemic heart disease	Diet high in processed meat	Rate	2019	1.84	4.59	0.59
Deaths	Sudan	Both	Age-standardized	Ischemic heart disease	Diet high in processed meat	Rate	2019	1.81	4.51	0.6
Deaths	Benin	Both	Age-standardized	Ischemic heart disease	Diet high in processed meat	Rate	2019	1.81	5.12	0.23
Deaths	Argentina	Both	Age-standardized	Ischemic heart disease	Diet high in processed meat	Rate	2019	1.8	4.58	0.18
Deaths	Yemen	Both	Age-standardized	Ischemic heart disease	Diet high in processed meat	Rate	2019	1.8	4.16	0.74
Deaths	Tuvalu	Both	Age-standardized	Ischemic heart disease	Diet high in processed meat	Rate	2019	1.8	4.48	0.59
Deaths	Nigeria	Both	Age-standardized	Ischemic heart disease	Diet high in processed meat	Rate	2019	1.78	4.74	0.22
Deaths	Guyana	Both	Age-standardized	Ischemic heart disease	Diet high in processed meat	Rate	2019	1.77	5.1	0.38
Deaths	Lebanon	Both	Age-standardized	Ischemic heart disease	Diet high in processed meat	Rate	2019	1.74	4.44	0.51
Deaths	Liberia	Both	Age-standardized	Ischemic heart disease	Diet high in processed meat	Rate	2019	1.74	5.01	0.23
Deaths	Palau	Both	Age-standardized	Ischemic heart disease	Diet high in processed meat	Rate	2019	1.74	4.57	0.47
Deaths	Chad	Both	Age-standardized	Ischemic heart disease	Diet high in processed meat	Rate	2019	1.7	4.92	0.24
Deaths	Iraq	Both	Age-standardized	Ischemic heart disease	Diet high in processed meat	Rate	2019	1.7	4.03	0.59
Deaths	United Arab Emirates	Both	Age-standardized	Ischemic heart disease	Diet high in processed meat	Rate	2019	1.68	4.83	0.32
Deaths	Algeria	Both	Age-standardized	Ischemic heart disease	Diet high in processed meat	Rate	2019	1.66	4.36	0.49
Deaths	Samoa	Both	Age-standardized	Ischemic heart disease	Diet high in processed meat	Rate	2019	1.63	4.26	0.46
Deaths	Saudi Arabia	Both	Age-standardized	Ischemic heart disease	Diet high in processed meat	Rate	2019	1.6	4.26	0.42
Deaths	United States Virgin Islands	Both	Age-standardized	Ischemic heart disease	Diet high in processed meat	Rate	2019	1.6	4.48	0.37
Deaths	Dominican Republic	Both	Age-standardized	Ischemic heart disease	Diet high in processed meat	Rate	2019	1.57	4.49	0.35
Deaths	Niue	Both	Age-standardized	Ischemic heart disease	Diet high in processed meat	Rate	2019	1.56	4.04	0.46
Deaths	Philippines	Both	Age-standardized	Ischemic heart disease	Diet high in processed meat	Rate	2019	1.54	4.46	0.31
Deaths	Central African Republic	Both	Age-standardized	Ischemic heart disease	Diet high in processed meat	Rate	2019	1.49	4.37	0.26
Deaths	Guam	Both	Age-standardized	Ischemic heart disease	Diet high in processed meat	Rate	2019	1.48	4.12	0.37
Deaths	Malaysia	Both	Age-standardized	Ischemic heart disease	Diet high in processed meat	Rate	2019	1.47	4.25	0.28
Deaths	Haiti	Both	Age-standardized	Ischemic heart disease	Diet high in processed meat	Rate	2019	1.47	4.08	0.38
Deaths	Tunisia	Both	Age-standardized	Ischemic heart disease	Diet high in processed meat	Rate	2019	1.46	4	0.38
Deaths	Congo	Both	Age-standardized	Ischemic heart disease	Diet high in processed meat	Rate	2019	1.45	4.29	0.26
Deaths	Tokelau	Both	Age-standardized	Ischemic heart disease	Diet high in processed meat	Rate	2019	1.37	3.49	0.42
Deaths	Madagascar	Both	Age-standardized	Ischemic heart disease	Diet high in processed meat	Rate	2019	1.36	4.19	0.24
Deaths	Venezuela (Bolivarian Republic of)	Both	Age-standardized	Ischemic heart disease	Diet high in processed meat	Rate	2019	1.36	4.07	0.25
Deaths	Honduras	Both	Age-standardized	Ischemic heart disease	Diet high in processed meat	Rate	2019	1.34	3.75	0.3
Deaths	Zimbabwe	Both	Age-standardized	Ischemic heart disease	Diet high in processed meat	Rate	2019	1.32	3.63	0.32
Deaths	Gabon	Both	Age-standardized	Ischemic heart disease	Diet high in processed meat	Rate	2019	1.32	3.97	0.23
Deaths	Libya	Both	Age-standardized	Ischemic heart disease	Diet high in processed meat	Rate	2019	1.25	3.21	0.36
Deaths	Palestine	Both	Age-standardized	Ischemic heart disease	Diet high in processed meat	Rate	2019	1.23	2.66	0.52
Deaths	Lesotho	Both	Age-standardized	Ischemic heart disease	Diet high in processed meat	Rate	2019	1.21	3.59	0.23
Deaths	Somalia	Both	Age-standardized	Ischemic heart disease	Diet high in processed meat	Rate	2019	1.21	3.61	0.22
Deaths	Nicaragua	Both	Age-standardized	Ischemic heart disease	Diet high in processed meat	Rate	2019	1.21	3.29	0.29
Deaths	Croatia	Both	Age-standardized	Ischemic heart disease	Diet high in processed meat	Rate	2019	1.2	3.39	0.28
Deaths	Northern Mariana Islands	Both	Age-standardized	Ischemic heart disease	Diet high in processed meat	Rate	2019	1.19	3.18	0.32
Deaths	Eritrea	Both	Age-standardized	Ischemic heart disease	Diet high in processed meat	Rate	2019	1.18	3.48	0.21
Deaths	Iran (Islamic Republic of)	Both	Age-standardized	Ischemic heart disease	Diet high in processed meat	Rate	2019	1.18	2.84	0.42
Deaths	American Samoa	Both	Age-standardized	Ischemic heart disease	Diet high in processed meat	Rate	2019	1.17	3.04	0.33
Deaths	Angola	Both	Age-standardized	Ischemic heart disease	Diet high in processed meat	Rate	2019	1.17	3.41	0.22
Deaths	Djibouti	Both	Age-standardized	Ischemic heart disease	Diet high in processed meat	Rate	2019	1.16	3.57	0.21
Deaths	Bahrain	Both	Age-standardized	Ischemic heart disease	Diet high in processed meat	Rate	2019	1.16	3.07	0.33
Deaths	Equatorial Guinea	Both	Age-standardized	Ischemic heart disease	Diet high in processed meat	Rate	2019	1.14	3.43	0.18
Deaths	Mexico	Both	Age-standardized	Ischemic heart disease	Diet high in processed meat	Rate	2019	1.14	2.92	0.29
Deaths	Comoros	Both	Age-standardized	Ischemic heart disease	Diet high in processed meat	Rate	2019	1.14	3.34	0.2
Deaths	Papua New Guinea	Both	Age-standardized	Ischemic heart disease	Diet high in processed meat	Rate	2019	1.13	2.64	0.38
Deaths	Trinidad and Tobago	Both	Age-standardized	Ischemic heart disease	Diet high in processed meat	Rate	2019	1.13	3.29	0.23
Deaths	Israel	Both	Age-standardized	Ischemic heart disease	Diet high in processed meat	Rate	2019	1.13	2.88	0.11
Deaths	Botswana	Both	Age-standardized	Ischemic heart disease	Diet high in processed meat	Rate	2019	1.12	3.27	0.25
Deaths	Democratic Republic of the Congo	Both	Age-standardized	Ischemic heart disease	Diet high in processed meat	Rate	2019	1.12	3.35	0.21
Deaths	Japan	Both	Age-standardized	Ischemic heart disease	Diet high in processed meat	Rate	2019	1.12	2.21	0.13
Deaths	Burundi	Both	Age-standardized	Ischemic heart disease	Diet high in processed meat	Rate	2019	1.11	3.24	0.21
Deaths	Saint Vincent and the Grenadines	Both	Age-standardized	Ischemic heart disease	Diet high in processed meat	Rate	2019	1.11	3.02	0.28
Deaths	Mozambique	Both	Age-standardized	Ischemic heart disease	Diet high in processed meat	Rate	2019	1.08	3.25	0.19
Deaths	Eswatini	Both	Age-standardized	Ischemic heart disease	Diet high in processed meat	Rate	2019	1.07	2.97	0.23
Deaths	Cuba	Both	Age-standardized	Ischemic heart disease	Diet high in processed meat	Rate	2019	1.02	2.96	0.21
Deaths	Malawi	Both	Age-standardized	Ischemic heart disease	Diet high in processed meat	Rate	2019	1	3.01	0.17
Deaths	Suriname	Both	Age-standardized	Ischemic heart disease	Diet high in processed meat	Rate	2019	0.99	2.8	0.21
Deaths	Portugal	Both	Age-standardized	Ischemic heart disease	Diet high in processed meat	Rate	2019	0.98	2.63	0.1
Deaths	United Republic of Tanzania	Both	Age-standardized	Ischemic heart disease	Diet high in processed meat	Rate	2019	0.98	3.02	0.17
Deaths	South Sudan	Both	Age-standardized	Ischemic heart disease	Diet high in processed meat	Rate	2019	0.95	2.83	0.15
Deaths	Democratic People's Republic of Korea	Both	Age-standardized	Ischemic heart disease	Diet high in processed meat	Rate	2019	0.94	2.44	0.26
Deaths	Brazil	Both	Age-standardized	Ischemic heart disease	Diet high in processed meat	Rate	2019	0.92	2.66	0.16
Deaths	Zambia	Both	Age-standardized	Ischemic heart disease	Diet high in processed meat	Rate	2019	0.91	2.75	0.17
Deaths	Namibia	Both	Age-standardized	Ischemic heart disease	Diet high in processed meat	Rate	2019	0.91	2.52	0.23
Deaths	El Salvador	Both	Age-standardized	Ischemic heart disease	Diet high in processed meat	Rate	2019	0.91	2.62	0.19
Deaths	Tonga	Both	Age-standardized	Ischemic heart disease	Diet high in processed meat	Rate	2019	0.91	2.32	0.29
Deaths	Turkey	Both	Age-standardized	Ischemic heart disease	Diet high in processed meat	Rate	2019	0.91	2.4	0.23
Deaths	China	Both	Age-standardized	Ischemic heart disease	Diet high in processed meat	Rate	2019	0.91	2.32	0.28
Deaths	Guatemala	Both	Age-standardized	Ischemic heart disease	Diet high in processed meat	Rate	2019	0.91	2.53	0.21
Deaths	Kuwait	Both	Age-standardized	Ischemic heart disease	Diet high in processed meat	Rate	2019	0.9	2.41	0.23
Deaths	Kenya	Both	Age-standardized	Ischemic heart disease	Diet high in processed meat	Rate	2019	0.9	2.53	0.18
Deaths	Jordan	Both	Age-standardized	Ischemic heart disease	Diet high in processed meat	Rate	2019	0.88	2.27	0.26
Deaths	Lao People's Democratic Republic	Both	Age-standardized	Ischemic heart disease	Diet high in processed meat	Rate	2019	0.87	1.63	0.48
Deaths	Uganda	Both	Age-standardized	Ischemic heart disease	Diet high in processed meat	Rate	2019	0.87	2.65	0.16
Deaths	Grenada	Both	Age-standardized	Ischemic heart disease	Diet high in processed meat	Rate	2019	0.85	2.25	0.23
Deaths	Rwanda	Both	Age-standardized	Ischemic heart disease	Diet high in processed meat	Rate	2019	0.83	2.62	0.15
Deaths	Cook Islands	Both	Age-standardized	Ischemic heart disease	Diet high in processed meat	Rate	2019	0.83	2.18	0.22
Deaths	Paraguay	Both	Age-standardized	Ischemic heart disease	Diet high in processed meat	Rate	2019	0.83	2.42	0.17
Deaths	Saint Kitts and Nevis	Both	Age-standardized	Ischemic heart disease	Diet high in processed meat	Rate	2019	0.82	2.23	0.22
Deaths	South Africa	Both	Age-standardized	Ischemic heart disease	Diet high in processed meat	Rate	2019	0.82	2.33	0.17
Deaths	Ethiopia	Both	Age-standardized	Ischemic heart disease	Diet high in processed meat	Rate	2019	0.8	2.32	0.16
Deaths	Timor-Leste	Both	Age-standardized	Ischemic heart disease	Diet high in processed meat	Rate	2019	0.79	1.43	0.45
Deaths	Bahamas	Both	Age-standardized	Ischemic heart disease	Diet high in processed meat	Rate	2019	0.77	2.11	0.2
Deaths	Dominica	Both	Age-standardized	Ischemic heart disease	Diet high in processed meat	Rate	2019	0.77	2.14	0.18
Deaths	Singapore	Both	Age-standardized	Ischemic heart disease	Diet high in processed meat	Rate	2019	0.74	2.15	0.11
Deaths	Belize	Both	Age-standardized	Ischemic heart disease	Diet high in processed meat	Rate	2019	0.73	1.97	0.17
Deaths	Colombia	Both	Age-standardized	Ischemic heart disease	Diet high in processed meat	Rate	2019	0.71	2.08	0.14
Deaths	Seychelles	Both	Age-standardized	Ischemic heart disease	Diet high in processed meat	Rate	2019	0.7	1.29	0.37
Deaths	Costa Rica	Both	Age-standardized	Ischemic heart disease	Diet high in processed meat	Rate	2019	0.69	1.98	0.14
Deaths	Maldives	Both	Age-standardized	Ischemic heart disease	Diet high in processed meat	Rate	2019	0.67	1.25	0.37
Deaths	Indonesia	Both	Age-standardized	Ischemic heart disease	Diet high in processed meat	Rate	2019	0.67	0.99	0.47
Deaths	Antigua and Barbuda	Both	Age-standardized	Ischemic heart disease	Diet high in processed meat	Rate	2019	0.67	1.72	0.19
Deaths	Bermuda	Both	Age-standardized	Ischemic heart disease	Diet high in processed meat	Rate	2019	0.66	1.67	0.2
Deaths	Mauritius	Both	Age-standardized	Ischemic heart disease	Diet high in processed meat	Rate	2019	0.65	1.46	0.27
Deaths	Sri Lanka	Both	Age-standardized	Ischemic heart disease	Diet high in processed meat	Rate	2019	0.63	1.31	0.29
Deaths	Cambodia	Both	Age-standardized	Ischemic heart disease	Diet high in processed meat	Rate	2019	0.63	1.19	0.33
Deaths	Ecuador	Both	Age-standardized	Ischemic heart disease	Diet high in processed meat	Rate	2019	0.63	1.53	0.21
Deaths	Barbados	Both	Age-standardized	Ischemic heart disease	Diet high in processed meat	Rate	2019	0.6	1.63	0.15
Deaths	Bolivia (Plurinational State of)	Both	Age-standardized	Ischemic heart disease	Diet high in processed meat	Rate	2019	0.58	1.19	0.27
Deaths	Jamaica	Both	Age-standardized	Ischemic heart disease	Diet high in processed meat	Rate	2019	0.56	1.54	0.13
Deaths	Myanmar	Both	Age-standardized	Ischemic heart disease	Diet high in processed meat	Rate	2019	0.56	1.06	0.3
Deaths	Republic of Korea	Both	Age-standardized	Ischemic heart disease	Diet high in processed meat	Rate	2019	0.55	1.48	0.08
Deaths	Puerto Rico	Both	Age-standardized	Ischemic heart disease	Diet high in processed meat	Rate	2019	0.55	1.53	0.12
Deaths	Saint Lucia	Both	Age-standardized	Ischemic heart disease	Diet high in processed meat	Rate	2019	0.54	1.44	0.14
Deaths	Panama	Both	Age-standardized	Ischemic heart disease	Diet high in processed meat	Rate	2019	0.5	1.43	0.12
Deaths	Taiwan (Province of China)	Both	Age-standardized	Ischemic heart disease	Diet high in processed meat	Rate	2019	0.49	1.47	0.08
Deaths	Viet Nam	Both	Age-standardized	Ischemic heart disease	Diet high in processed meat	Rate	2019	0.37	0.53	0.27
Deaths	Thailand	Both	Age-standardized	Ischemic heart disease	Diet high in processed meat	Rate	2019	0.28	0.59	0.13
Deaths	Peru	Both	Age-standardized	Ischemic heart disease	Diet high in processed meat	Rate	2019	0.27	0.55	0.12
