# Supplementary material for: Global burden of ischemic heart disease associated with high red and processed meat consumption: an analysis of 204 countries and territories between 1990 and 2019
Source: BMC Public Health. 2023 Nov 17;23:2267. doi: 10.1186/s12889-023-16954-4 (PMC10655305; doi:10.1186/s12889-023-16954-4)
Supplement: Supplementary file 6 — Additional file 6. The ASDR of ischemic heart disease attributed to diet high in processed meat in 204 countries. [file 12889_2023_16954_MOESM6_ESM.csv]

Additional file 6 The ASDR of ischemic heart disease attributed to diet high in processed meat in 204 countries
measure	location	sex	age	cause	rei	metric	year	val	upper	lower
DALYs (Disability-Adjusted Life Years)	Lithuania	Both	Age-standardized	Ischemic heart disease	Diet high in processed meat	Rate	2019	311.39	592.55	39.44
DALYs (Disability-Adjusted Life Years)	Belarus	Both	Age-standardized	Ischemic heart disease	Diet high in processed meat	Rate	2019	295.92	589.08	25.8
DALYs (Disability-Adjusted Life Years)	Uzbekistan	Both	Age-standardized	Ischemic heart disease	Diet high in processed meat	Rate	2019	290.19	734.05	25.24
DALYs (Disability-Adjusted Life Years)	Latvia	Both	Age-standardized	Ischemic heart disease	Diet high in processed meat	Rate	2019	287.55	541.84	35.22
DALYs (Disability-Adjusted Life Years)	Russian Federation	Both	Age-standardized	Ischemic heart disease	Diet high in processed meat	Rate	2019	253.75	482.26	31.67
DALYs (Disability-Adjusted Life Years)	Turkmenistan	Both	Age-standardized	Ischemic heart disease	Diet high in processed meat	Rate	2019	235.33	538.55	18.67
DALYs (Disability-Adjusted Life Years)	Republic of Moldova	Both	Age-standardized	Ischemic heart disease	Diet high in processed meat	Rate	2019	206.31	412.29	17.08
DALYs (Disability-Adjusted Life Years)	Azerbaijan	Both	Age-standardized	Ischemic heart disease	Diet high in processed meat	Rate	2019	200.35	492.84	17.49
DALYs (Disability-Adjusted Life Years)	Bulgaria	Both	Age-standardized	Ischemic heart disease	Diet high in processed meat	Rate	2019	198.26	406.6	13.75
DALYs (Disability-Adjusted Life Years)	Albania	Both	Age-standardized	Ischemic heart disease	Diet high in processed meat	Rate	2019	181.4	339.96	21.14
DALYs (Disability-Adjusted Life Years)	Estonia	Both	Age-standardized	Ischemic heart disease	Diet high in processed meat	Rate	2019	174.4	332.68	23.28
DALYs (Disability-Adjusted Life Years)	Ukraine	Both	Age-standardized	Ischemic heart disease	Diet high in processed meat	Rate	2019	163.57	432.07	16.02
DALYs (Disability-Adjusted Life Years)	Mongolia	Both	Age-standardized	Ischemic heart disease	Diet high in processed meat	Rate	2019	158.06	389.97	13.11
DALYs (Disability-Adjusted Life Years)	Montenegro	Both	Age-standardized	Ischemic heart disease	Diet high in processed meat	Rate	2019	145.45	287.49	11.58
DALYs (Disability-Adjusted Life Years)	Romania	Both	Age-standardized	Ischemic heart disease	Diet high in processed meat	Rate	2019	143.86	289.36	10.35
DALYs (Disability-Adjusted Life Years)	Kyrgyzstan	Both	Age-standardized	Ischemic heart disease	Diet high in processed meat	Rate	2019	138.59	330.7	11.78
DALYs (Disability-Adjusted Life Years)	Tajikistan	Both	Age-standardized	Ischemic heart disease	Diet high in processed meat	Rate	2019	137.05	380.27	15.43
DALYs (Disability-Adjusted Life Years)	Kazakhstan	Both	Age-standardized	Ischemic heart disease	Diet high in processed meat	Rate	2019	131.85	303.83	10.08
DALYs (Disability-Adjusted Life Years)	Slovakia	Both	Age-standardized	Ischemic heart disease	Diet high in processed meat	Rate	2019	131.62	278.98	9.43
DALYs (Disability-Adjusted Life Years)	Greenland	Both	Age-standardized	Ischemic heart disease	Diet high in processed meat	Rate	2019	130.8	234.33	16.94
DALYs (Disability-Adjusted Life Years)	United States of America	Both	Age-standardized	Ischemic heart disease	Diet high in processed meat	Rate	2019	127.09	221.47	15.96
DALYs (Disability-Adjusted Life Years)	Hungary	Both	Age-standardized	Ischemic heart disease	Diet high in processed meat	Rate	2019	121.23	257.76	8.08
DALYs (Disability-Adjusted Life Years)	Georgia	Both	Age-standardized	Ischemic heart disease	Diet high in processed meat	Rate	2019	116.69	288.99	9.26
DALYs (Disability-Adjusted Life Years)	Pakistan	Both	Age-standardized	Ischemic heart disease	Diet high in processed meat	Rate	2019	114.65	301.38	10.07
DALYs (Disability-Adjusted Life Years)	North Macedonia	Both	Age-standardized	Ischemic heart disease	Diet high in processed meat	Rate	2019	114.42	260.79	8.21
DALYs (Disability-Adjusted Life Years)	Malta	Both	Age-standardized	Ischemic heart disease	Diet high in processed meat	Rate	2019	102.79	182.58	12.07
DALYs (Disability-Adjusted Life Years)	Germany	Both	Age-standardized	Ischemic heart disease	Diet high in processed meat	Rate	2019	86.85	153.13	10.94
DALYs (Disability-Adjusted Life Years)	Bosnia and Herzegovina	Both	Age-standardized	Ischemic heart disease	Diet high in processed meat	Rate	2019	85.9	199.19	6.5
DALYs (Disability-Adjusted Life Years)	Solomon Islands	Both	Age-standardized	Ischemic heart disease	Diet high in processed meat	Rate	2019	85.03	219.91	23.8
DALYs (Disability-Adjusted Life Years)	United Kingdom	Both	Age-standardized	Ischemic heart disease	Diet high in processed meat	Rate	2019	83.64	147.52	10.21
DALYs (Disability-Adjusted Life Years)	Sweden	Both	Age-standardized	Ischemic heart disease	Diet high in processed meat	Rate	2019	78.98	136.44	10.27
DALYs (Disability-Adjusted Life Years)	Finland	Both	Age-standardized	Ischemic heart disease	Diet high in processed meat	Rate	2019	76.47	148.81	5.69
DALYs (Disability-Adjusted Life Years)	Egypt	Both	Age-standardized	Ischemic heart disease	Diet high in processed meat	Rate	2019	76.1	230.51	12.87
DALYs (Disability-Adjusted Life Years)	Nauru	Both	Age-standardized	Ischemic heart disease	Diet high in processed meat	Rate	2019	74.51	206.75	17.13
DALYs (Disability-Adjusted Life Years)	Czechia	Both	Age-standardized	Ischemic heart disease	Diet high in processed meat	Rate	2019	74.04	166.71	5.84
DALYs (Disability-Adjusted Life Years)	Monaco	Both	Age-standardized	Ischemic heart disease	Diet high in processed meat	Rate	2019	72.88	133.96	8.36
DALYs (Disability-Adjusted Life Years)	Greece	Both	Age-standardized	Ischemic heart disease	Diet high in processed meat	Rate	2019	71.89	153.35	4.4
DALYs (Disability-Adjusted Life Years)	Norway	Both	Age-standardized	Ischemic heart disease	Diet high in processed meat	Rate	2019	71.31	126.57	8.28
DALYs (Disability-Adjusted Life Years)	Serbia	Both	Age-standardized	Ischemic heart disease	Diet high in processed meat	Rate	2019	69.7	177.94	6.65
DALYs (Disability-Adjusted Life Years)	Armenia	Both	Age-standardized	Ischemic heart disease	Diet high in processed meat	Rate	2019	69.29	199.68	8.1
DALYs (Disability-Adjusted Life Years)	Bhutan	Both	Age-standardized	Ischemic heart disease	Diet high in processed meat	Rate	2019	68.64	178.59	6.11
DALYs (Disability-Adjusted Life Years)	Slovenia	Both	Age-standardized	Ischemic heart disease	Diet high in processed meat	Rate	2019	67.95	127.89	7.4
DALYs (Disability-Adjusted Life Years)	Nepal	Both	Age-standardized	Ischemic heart disease	Diet high in processed meat	Rate	2019	63.63	169.07	5.62
DALYs (Disability-Adjusted Life Years)	Luxembourg	Both	Age-standardized	Ischemic heart disease	Diet high in processed meat	Rate	2019	61.35	108.17	7.71
DALYs (Disability-Adjusted Life Years)	Austria	Both	Age-standardized	Ischemic heart disease	Diet high in processed meat	Rate	2019	61.16	122.76	4.94
DALYs (Disability-Adjusted Life Years)	Chile	Both	Age-standardized	Ischemic heart disease	Diet high in processed meat	Rate	2019	61.02	109.36	7.62
DALYs (Disability-Adjusted Life Years)	New Zealand	Both	Age-standardized	Ischemic heart disease	Diet high in processed meat	Rate	2019	60.48	119.1	4.98
DALYs (Disability-Adjusted Life Years)	Ireland	Both	Age-standardized	Ischemic heart disease	Diet high in processed meat	Rate	2019	60.18	117.26	4.55
DALYs (Disability-Adjusted Life Years)	Belgium	Both	Age-standardized	Ischemic heart disease	Diet high in processed meat	Rate	2019	59.17	106.43	7.28
DALYs (Disability-Adjusted Life Years)	Iceland	Both	Age-standardized	Ischemic heart disease	Diet high in processed meat	Rate	2019	59.1	113.3	6.54
DALYs (Disability-Adjusted Life Years)	Cyprus	Both	Age-standardized	Ischemic heart disease	Diet high in processed meat	Rate	2019	58.9	133.88	4.41
DALYs (Disability-Adjusted Life Years)	Guinea-Bissau	Both	Age-standardized	Ischemic heart disease	Diet high in processed meat	Rate	2019	58.77	170.65	6.47
DALYs (Disability-Adjusted Life Years)	Bangladesh	Both	Age-standardized	Ischemic heart disease	Diet high in processed meat	Rate	2019	55.9	154.75	5.14
DALYs (Disability-Adjusted Life Years)	Vanuatu	Both	Age-standardized	Ischemic heart disease	Diet high in processed meat	Rate	2019	55.37	146.57	14.86
DALYs (Disability-Adjusted Life Years)	Uruguay	Both	Age-standardized	Ischemic heart disease	Diet high in processed meat	Rate	2019	54.94	115.34	4.56
DALYs (Disability-Adjusted Life Years)	Kiribati	Both	Age-standardized	Ischemic heart disease	Diet high in processed meat	Rate	2019	54.34	146.09	13.04
DALYs (Disability-Adjusted Life Years)	Micronesia (Federated States of)	Both	Age-standardized	Ischemic heart disease	Diet high in processed meat	Rate	2019	53.61	142.97	13.47
DALYs (Disability-Adjusted Life Years)	Gambia	Both	Age-standardized	Ischemic heart disease	Diet high in processed meat	Rate	2019	53.47	151.97	5.74
DALYs (Disability-Adjusted Life Years)	Canada	Both	Age-standardized	Ischemic heart disease	Diet high in processed meat	Rate	2019	53.25	105.13	5.11
DALYs (Disability-Adjusted Life Years)	Marshall Islands	Both	Age-standardized	Ischemic heart disease	Diet high in processed meat	Rate	2019	53.11	145.2	13.22
DALYs (Disability-Adjusted Life Years)	Ghana	Both	Age-standardized	Ischemic heart disease	Diet high in processed meat	Rate	2019	52.92	141.38	5.01
DALYs (Disability-Adjusted Life Years)	Denmark	Both	Age-standardized	Ischemic heart disease	Diet high in processed meat	Rate	2019	52.46	95.08	6.04
DALYs (Disability-Adjusted Life Years)	Syrian Arab Republic	Both	Age-standardized	Ischemic heart disease	Diet high in processed meat	Rate	2019	51.98	141.18	12.84
DALYs (Disability-Adjusted Life Years)	Sao Tome and Principe	Both	Age-standardized	Ischemic heart disease	Diet high in processed meat	Rate	2019	51.19	139.91	5.68
DALYs (Disability-Adjusted Life Years)	Afghanistan	Both	Age-standardized	Ischemic heart disease	Diet high in processed meat	Rate	2019	50.94	125.59	15.42
DALYs (Disability-Adjusted Life Years)	Poland	Both	Age-standardized	Ischemic heart disease	Diet high in processed meat	Rate	2019	50.62	124.76	4.86
DALYs (Disability-Adjusted Life Years)	Brunei Darussalam	Both	Age-standardized	Ischemic heart disease	Diet high in processed meat	Rate	2019	50.05	127.94	5.09
DALYs (Disability-Adjusted Life Years)	Spain	Both	Age-standardized	Ischemic heart disease	Diet high in processed meat	Rate	2019	49.29	89.73	6.16
DALYs (Disability-Adjusted Life Years)	Australia	Both	Age-standardized	Ischemic heart disease	Diet high in processed meat	Rate	2019	48.01	91.03	4.1
DALYs (Disability-Adjusted Life Years)	Côte d'Ivoire	Both	Age-standardized	Ischemic heart disease	Diet high in processed meat	Rate	2019	47.5	127.19	4.84
DALYs (Disability-Adjusted Life Years)	Andorra	Both	Age-standardized	Ischemic heart disease	Diet high in processed meat	Rate	2019	47.45	92.5	5.38
DALYs (Disability-Adjusted Life Years)	Italy	Both	Age-standardized	Ischemic heart disease	Diet high in processed meat	Rate	2019	47.1	87.84	5.45
DALYs (Disability-Adjusted Life Years)	Fiji	Both	Age-standardized	Ischemic heart disease	Diet high in processed meat	Rate	2019	46.51	122.28	11.36
DALYs (Disability-Adjusted Life Years)	Tuvalu	Both	Age-standardized	Ischemic heart disease	Diet high in processed meat	Rate	2019	46.43	124.27	12.14
DALYs (Disability-Adjusted Life Years)	Togo	Both	Age-standardized	Ischemic heart disease	Diet high in processed meat	Rate	2019	46.34	135.27	5.12
DALYs (Disability-Adjusted Life Years)	Palau	Both	Age-standardized	Ischemic heart disease	Diet high in processed meat	Rate	2019	46.32	128.95	10.21
DALYs (Disability-Adjusted Life Years)	Guinea	Both	Age-standardized	Ischemic heart disease	Diet high in processed meat	Rate	2019	45.54	128.68	4.95
DALYs (Disability-Adjusted Life Years)	Burkina Faso	Both	Age-standardized	Ischemic heart disease	Diet high in processed meat	Rate	2019	44.97	127.56	5.17
DALYs (Disability-Adjusted Life Years)	San Marino	Both	Age-standardized	Ischemic heart disease	Diet high in processed meat	Rate	2019	44.04	90.57	4.17
DALYs (Disability-Adjusted Life Years)	India	Both	Age-standardized	Ischemic heart disease	Diet high in processed meat	Rate	2019	43.64	65.53	28.73
DALYs (Disability-Adjusted Life Years)	Switzerland	Both	Age-standardized	Ischemic heart disease	Diet high in processed meat	Rate	2019	42.86	81.81	3.36
DALYs (Disability-Adjusted Life Years)	France	Both	Age-standardized	Ischemic heart disease	Diet high in processed meat	Rate	2019	42.53	75.72	5.11
DALYs (Disability-Adjusted Life Years)	Sierra Leone	Both	Age-standardized	Ischemic heart disease	Diet high in processed meat	Rate	2019	42.48	128.84	4.84
DALYs (Disability-Adjusted Life Years)	Guyana	Both	Age-standardized	Ischemic heart disease	Diet high in processed meat	Rate	2019	41.71	124.98	7.54
DALYs (Disability-Adjusted Life Years)	Niger	Both	Age-standardized	Ischemic heart disease	Diet high in processed meat	Rate	2019	41.24	114.59	4.43
DALYs (Disability-Adjusted Life Years)	Cameroon	Both	Age-standardized	Ischemic heart disease	Diet high in processed meat	Rate	2019	41.15	116.12	4.41
DALYs (Disability-Adjusted Life Years)	Netherlands	Both	Age-standardized	Ischemic heart disease	Diet high in processed meat	Rate	2019	41.12	79.58	3.28
DALYs (Disability-Adjusted Life Years)	Argentina	Both	Age-standardized	Ischemic heart disease	Diet high in processed meat	Rate	2019	40.9	101.43	3.11
DALYs (Disability-Adjusted Life Years)	Yemen	Both	Age-standardized	Ischemic heart disease	Diet high in processed meat	Rate	2019	40.8	100.59	14.13
DALYs (Disability-Adjusted Life Years)	Oman	Both	Age-standardized	Ischemic heart disease	Diet high in processed meat	Rate	2019	40.61	101.57	12.62
DALYs (Disability-Adjusted Life Years)	Mali	Both	Age-standardized	Ischemic heart disease	Diet high in processed meat	Rate	2019	40.47	109.73	4.2
DALYs (Disability-Adjusted Life Years)	Sudan	Both	Age-standardized	Ischemic heart disease	Diet high in processed meat	Rate	2019	40.32	109.02	11.09
DALYs (Disability-Adjusted Life Years)	Senegal	Both	Age-standardized	Ischemic heart disease	Diet high in processed meat	Rate	2019	40.26	116.96	4.43
DALYs (Disability-Adjusted Life Years)	Samoa	Both	Age-standardized	Ischemic heart disease	Diet high in processed meat	Rate	2019	40.18	109.85	9.36
DALYs (Disability-Adjusted Life Years)	Benin	Both	Age-standardized	Ischemic heart disease	Diet high in processed meat	Rate	2019	40.14	110.92	4.35
DALYs (Disability-Adjusted Life Years)	Cabo Verde	Both	Age-standardized	Ischemic heart disease	Diet high in processed meat	Rate	2019	40	111.41	4.95
DALYs (Disability-Adjusted Life Years)	Mauritania	Both	Age-standardized	Ischemic heart disease	Diet high in processed meat	Rate	2019	39.32	105.46	3.97
DALYs (Disability-Adjusted Life Years)	Morocco	Both	Age-standardized	Ischemic heart disease	Diet high in processed meat	Rate	2019	39.27	105.47	10.25
DALYs (Disability-Adjusted Life Years)	Philippines	Both	Age-standardized	Ischemic heart disease	Diet high in processed meat	Rate	2019	38.67	115.09	6.15
DALYs (Disability-Adjusted Life Years)	Liberia	Both	Age-standardized	Ischemic heart disease	Diet high in processed meat	Rate	2019	38.56	110.52	4.42
DALYs (Disability-Adjusted Life Years)	Niue	Both	Age-standardized	Ischemic heart disease	Diet high in processed meat	Rate	2019	38.29	103.37	9.39
DALYs (Disability-Adjusted Life Years)	Saudi Arabia	Both	Age-standardized	Ischemic heart disease	Diet high in processed meat	Rate	2019	38.12	107.16	8.37
DALYs (Disability-Adjusted Life Years)	Chad	Both	Age-standardized	Ischemic heart disease	Diet high in processed meat	Rate	2019	38.11	111.22	4.49
DALYs (Disability-Adjusted Life Years)	Nigeria	Both	Age-standardized	Ischemic heart disease	Diet high in processed meat	Rate	2019	37.6	98.78	4.16
DALYs (Disability-Adjusted Life Years)	Guam	Both	Age-standardized	Ischemic heart disease	Diet high in processed meat	Rate	2019	37.59	107.4	7.83
DALYs (Disability-Adjusted Life Years)	Lebanon	Both	Age-standardized	Ischemic heart disease	Diet high in processed meat	Rate	2019	37.27	102.92	9.37
DALYs (Disability-Adjusted Life Years)	United Arab Emirates	Both	Age-standardized	Ischemic heart disease	Diet high in processed meat	Rate	2019	37.02	110.98	6.06
DALYs (Disability-Adjusted Life Years)	Dominican Republic	Both	Age-standardized	Ischemic heart disease	Diet high in processed meat	Rate	2019	36.91	110.83	6.6
DALYs (Disability-Adjusted Life Years)	Central African Republic	Both	Age-standardized	Ischemic heart disease	Diet high in processed meat	Rate	2019	36.83	110.94	5.62
DALYs (Disability-Adjusted Life Years)	Iraq	Both	Age-standardized	Ischemic heart disease	Diet high in processed meat	Rate	2019	35.84	91.25	10.61
DALYs (Disability-Adjusted Life Years)	Malaysia	Both	Age-standardized	Ischemic heart disease	Diet high in processed meat	Rate	2019	35.18	106.07	5.66
DALYs (Disability-Adjusted Life Years)	Tokelau	Both	Age-standardized	Ischemic heart disease	Diet high in processed meat	Rate	2019	33.29	89.68	8.32
DALYs (Disability-Adjusted Life Years)	Haiti	Both	Age-standardized	Ischemic heart disease	Diet high in processed meat	Rate	2019	33.17	96.72	6.96
DALYs (Disability-Adjusted Life Years)	United States Virgin Islands	Both	Age-standardized	Ischemic heart disease	Diet high in processed meat	Rate	2019	32.99	94.66	6.54
DALYs (Disability-Adjusted Life Years)	Congo	Both	Age-standardized	Ischemic heart disease	Diet high in processed meat	Rate	2019	31.93	98.93	4.9
DALYs (Disability-Adjusted Life Years)	Venezuela (Bolivarian Republic of)	Both	Age-standardized	Ischemic heart disease	Diet high in processed meat	Rate	2019	31.75	96.85	4.71
DALYs (Disability-Adjusted Life Years)	Madagascar	Both	Age-standardized	Ischemic heart disease	Diet high in processed meat	Rate	2019	31.45	98.77	4.66
DALYs (Disability-Adjusted Life Years)	Qatar	Both	Age-standardized	Ischemic heart disease	Diet high in processed meat	Rate	2019	31.18	86.96	7.8
DALYs (Disability-Adjusted Life Years)	Algeria	Both	Age-standardized	Ischemic heart disease	Diet high in processed meat	Rate	2019	30.72	85.22	7.58
DALYs (Disability-Adjusted Life Years)	Papua New Guinea	Both	Age-standardized	Ischemic heart disease	Diet high in processed meat	Rate	2019	29.32	74	8.35
DALYs (Disability-Adjusted Life Years)	American Samoa	Both	Age-standardized	Ischemic heart disease	Diet high in processed meat	Rate	2019	29.27	79.16	7.11
DALYs (Disability-Adjusted Life Years)	Somalia	Both	Age-standardized	Ischemic heart disease	Diet high in processed meat	Rate	2019	29.18	88.17	4.64
DALYs (Disability-Adjusted Life Years)	Northern Mariana Islands	Both	Age-standardized	Ischemic heart disease	Diet high in processed meat	Rate	2019	29.18	80.23	6.76
DALYs (Disability-Adjusted Life Years)	Tunisia	Both	Age-standardized	Ischemic heart disease	Diet high in processed meat	Rate	2019	29.16	83.57	6.48
DALYs (Disability-Adjusted Life Years)	Lesotho	Both	Age-standardized	Ischemic heart disease	Diet high in processed meat	Rate	2019	28.88	89.37	4.48
DALYs (Disability-Adjusted Life Years)	Libya	Both	Age-standardized	Ischemic heart disease	Diet high in processed meat	Rate	2019	28.76	78.71	7.04
DALYs (Disability-Adjusted Life Years)	Zimbabwe	Both	Age-standardized	Ischemic heart disease	Diet high in processed meat	Rate	2019	28.66	83.44	5.93
DALYs (Disability-Adjusted Life Years)	Japan	Both	Age-standardized	Ischemic heart disease	Diet high in processed meat	Rate	2019	28.62	53.92	3.39
DALYs (Disability-Adjusted Life Years)	Gabon	Both	Age-standardized	Ischemic heart disease	Diet high in processed meat	Rate	2019	28.39	86.74	4.2
DALYs (Disability-Adjusted Life Years)	Eritrea	Both	Age-standardized	Ischemic heart disease	Diet high in processed meat	Rate	2019	27.74	84.01	4.15
DALYs (Disability-Adjusted Life Years)	Honduras	Both	Age-standardized	Ischemic heart disease	Diet high in processed meat	Rate	2019	26.46	76.83	5.04
DALYs (Disability-Adjusted Life Years)	Trinidad and Tobago	Both	Age-standardized	Ischemic heart disease	Diet high in processed meat	Rate	2019	26.2	78.08	4.55
DALYs (Disability-Adjusted Life Years)	Angola	Both	Age-standardized	Ischemic heart disease	Diet high in processed meat	Rate	2019	26.01	78.93	4.13
DALYs (Disability-Adjusted Life Years)	Djibouti	Both	Age-standardized	Ischemic heart disease	Diet high in processed meat	Rate	2019	25.73	80.06	3.89
DALYs (Disability-Adjusted Life Years)	Burundi	Both	Age-standardized	Ischemic heart disease	Diet high in processed meat	Rate	2019	25.66	75.72	4.04
DALYs (Disability-Adjusted Life Years)	Botswana	Both	Age-standardized	Ischemic heart disease	Diet high in processed meat	Rate	2019	25.27	76.88	4.79
DALYs (Disability-Adjusted Life Years)	Palestine	Both	Age-standardized	Ischemic heart disease	Diet high in processed meat	Rate	2019	25.26	58.5	9.11
DALYs (Disability-Adjusted Life Years)	Comoros	Both	Age-standardized	Ischemic heart disease	Diet high in processed meat	Rate	2019	25.22	75.85	3.62
DALYs (Disability-Adjusted Life Years)	Mozambique	Both	Age-standardized	Ischemic heart disease	Diet high in processed meat	Rate	2019	25.08	77.29	3.75
DALYs (Disability-Adjusted Life Years)	Democratic Republic of the Congo	Both	Age-standardized	Ischemic heart disease	Diet high in processed meat	Rate	2019	24.97	77.35	4
DALYs (Disability-Adjusted Life Years)	Eswatini	Both	Age-standardized	Ischemic heart disease	Diet high in processed meat	Rate	2019	24.5	72.18	4.49
DALYs (Disability-Adjusted Life Years)	Mexico	Both	Age-standardized	Ischemic heart disease	Diet high in processed meat	Rate	2019	24.3	63.82	5.13
DALYs (Disability-Adjusted Life Years)	Suriname	Both	Age-standardized	Ischemic heart disease	Diet high in processed meat	Rate	2019	23.93	71.12	4.42
DALYs (Disability-Adjusted Life Years)	Malawi	Both	Age-standardized	Ischemic heart disease	Diet high in processed meat	Rate	2019	23.64	72.34	3.46
DALYs (Disability-Adjusted Life Years)	Iran (Islamic Republic of)	Both	Age-standardized	Ischemic heart disease	Diet high in processed meat	Rate	2019	23.61	60.76	7.1
DALYs (Disability-Adjusted Life Years)	Brazil	Both	Age-standardized	Ischemic heart disease	Diet high in processed meat	Rate	2019	23.35	67.43	3.35
DALYs (Disability-Adjusted Life Years)	Equatorial Guinea	Both	Age-standardized	Ischemic heart disease	Diet high in processed meat	Rate	2019	23.22	70.88	3.18
DALYs (Disability-Adjusted Life Years)	Saint Vincent and the Grenadines	Both	Age-standardized	Ischemic heart disease	Diet high in processed meat	Rate	2019	22.28	62.35	4.63
DALYs (Disability-Adjusted Life Years)	Tonga	Both	Age-standardized	Ischemic heart disease	Diet high in processed meat	Rate	2019	22.28	59.28	5.99
DALYs (Disability-Adjusted Life Years)	Israel	Both	Age-standardized	Ischemic heart disease	Diet high in processed meat	Rate	2019	21.85	53.31	1.66
DALYs (Disability-Adjusted Life Years)	Bahrain	Both	Age-standardized	Ischemic heart disease	Diet high in processed meat	Rate	2019	21.63	60.69	5.31
DALYs (Disability-Adjusted Life Years)	Nicaragua	Both	Age-standardized	Ischemic heart disease	Diet high in processed meat	Rate	2019	21.63	61.89	4.56
DALYs (Disability-Adjusted Life Years)	Kuwait	Both	Age-standardized	Ischemic heart disease	Diet high in processed meat	Rate	2019	21.6	60.62	4.64
DALYs (Disability-Adjusted Life Years)	Zambia	Both	Age-standardized	Ischemic heart disease	Diet high in processed meat	Rate	2019	21.46	66.32	3.43
DALYs (Disability-Adjusted Life Years)	Democratic People's Republic of Korea	Both	Age-standardized	Ischemic heart disease	Diet high in processed meat	Rate	2019	21.35	60.52	4.91
DALYs (Disability-Adjusted Life Years)	Cook Islands	Both	Age-standardized	Ischemic heart disease	Diet high in processed meat	Rate	2019	20.99	57.88	4.54
DALYs (Disability-Adjusted Life Years)	Cuba	Both	Age-standardized	Ischemic heart disease	Diet high in processed meat	Rate	2019	20.95	61.52	3.78
DALYs (Disability-Adjusted Life Years)	South Sudan	Both	Age-standardized	Ischemic heart disease	Diet high in processed meat	Rate	2019	20.8	64.41	2.81
DALYs (Disability-Adjusted Life Years)	United Republic of Tanzania	Both	Age-standardized	Ischemic heart disease	Diet high in processed meat	Rate	2019	20.6	64.09	3.15
DALYs (Disability-Adjusted Life Years)	Portugal	Both	Age-standardized	Ischemic heart disease	Diet high in processed meat	Rate	2019	20.15	51.72	1.66
DALYs (Disability-Adjusted Life Years)	Kenya	Both	Age-standardized	Ischemic heart disease	Diet high in processed meat	Rate	2019	19.93	57.36	3.41
DALYs (Disability-Adjusted Life Years)	El Salvador	Both	Age-standardized	Ischemic heart disease	Diet high in processed meat	Rate	2019	19.75	58.5	3.42
DALYs (Disability-Adjusted Life Years)	Croatia	Both	Age-standardized	Ischemic heart disease	Diet high in processed meat	Rate	2019	19.75	56.85	4.1
DALYs (Disability-Adjusted Life Years)	Namibia	Both	Age-standardized	Ischemic heart disease	Diet high in processed meat	Rate	2019	19.37	55.75	4.19
DALYs (Disability-Adjusted Life Years)	Paraguay	Both	Age-standardized	Ischemic heart disease	Diet high in processed meat	Rate	2019	18.93	56.88	3.32
DALYs (Disability-Adjusted Life Years)	Uganda	Both	Age-standardized	Ischemic heart disease	Diet high in processed meat	Rate	2019	18.82	58.86	3.07
DALYs (Disability-Adjusted Life Years)	Jordan	Both	Age-standardized	Ischemic heart disease	Diet high in processed meat	Rate	2019	18.81	51.24	4.72
DALYs (Disability-Adjusted Life Years)	Lao People's Democratic Republic	Both	Age-standardized	Ischemic heart disease	Diet high in processed meat	Rate	2019	18.81	37.63	9.01
DALYs (Disability-Adjusted Life Years)	Turkey	Both	Age-standardized	Ischemic heart disease	Diet high in processed meat	Rate	2019	18.62	51.34	4.06
DALYs (Disability-Adjusted Life Years)	Bahamas	Both	Age-standardized	Ischemic heart disease	Diet high in processed meat	Rate	2019	18.38	52.63	3.82
DALYs (Disability-Adjusted Life Years)	Grenada	Both	Age-standardized	Ischemic heart disease	Diet high in processed meat	Rate	2019	18.31	50.48	4.21
DALYs (Disability-Adjusted Life Years)	China	Both	Age-standardized	Ischemic heart disease	Diet high in processed meat	Rate	2019	17.93	48.83	4.27
DALYs (Disability-Adjusted Life Years)	South Africa	Both	Age-standardized	Ischemic heart disease	Diet high in processed meat	Rate	2019	17.87	53.3	3.11
DALYs (Disability-Adjusted Life Years)	Guatemala	Both	Age-standardized	Ischemic heart disease	Diet high in processed meat	Rate	2019	17.66	51.56	3.26
DALYs (Disability-Adjusted Life Years)	Ethiopia	Both	Age-standardized	Ischemic heart disease	Diet high in processed meat	Rate	2019	17.45	52.66	3.08
DALYs (Disability-Adjusted Life Years)	Rwanda	Both	Age-standardized	Ischemic heart disease	Diet high in processed meat	Rate	2019	17.32	53.92	2.76
DALYs (Disability-Adjusted Life Years)	Saint Kitts and Nevis	Both	Age-standardized	Ischemic heart disease	Diet high in processed meat	Rate	2019	16.95	47.61	3.92
DALYs (Disability-Adjusted Life Years)	Belize	Both	Age-standardized	Ischemic heart disease	Diet high in processed meat	Rate	2019	16.51	47.05	3.33
DALYs (Disability-Adjusted Life Years)	Singapore	Both	Age-standardized	Ischemic heart disease	Diet high in processed meat	Rate	2019	15.95	46.91	1.95
DALYs (Disability-Adjusted Life Years)	Timor-Leste	Both	Age-standardized	Ischemic heart disease	Diet high in processed meat	Rate	2019	15.94	31.18	8.2
DALYs (Disability-Adjusted Life Years)	Ecuador	Both	Age-standardized	Ischemic heart disease	Diet high in processed meat	Rate	2019	15.44	43.05	3.31
DALYs (Disability-Adjusted Life Years)	Dominica	Both	Age-standardized	Ischemic heart disease	Diet high in processed meat	Rate	2019	15.43	44.62	3.07
DALYs (Disability-Adjusted Life Years)	Colombia	Both	Age-standardized	Ischemic heart disease	Diet high in processed meat	Rate	2019	15.04	45.78	2.52
DALYs (Disability-Adjusted Life Years)	Costa Rica	Both	Age-standardized	Ischemic heart disease	Diet high in processed meat	Rate	2019	15	44.17	2.56
DALYs (Disability-Adjusted Life Years)	Seychelles	Both	Age-standardized	Ischemic heart disease	Diet high in processed meat	Rate	2019	14.46	28.61	6.76
DALYs (Disability-Adjusted Life Years)	Mauritius	Both	Age-standardized	Ischemic heart disease	Diet high in processed meat	Rate	2019	14.38	33.78	5.03
DALYs (Disability-Adjusted Life Years)	Indonesia	Both	Age-standardized	Ischemic heart disease	Diet high in processed meat	Rate	2019	14.25	22.68	9.43
DALYs (Disability-Adjusted Life Years)	Cambodia	Both	Age-standardized	Ischemic heart disease	Diet high in processed meat	Rate	2019	13.33	26.82	6.32
DALYs (Disability-Adjusted Life Years)	Sri Lanka	Both	Age-standardized	Ischemic heart disease	Diet high in processed meat	Rate	2019	12.88	29.42	5.27
DALYs (Disability-Adjusted Life Years)	Maldives	Both	Age-standardized	Ischemic heart disease	Diet high in processed meat	Rate	2019	12.83	24.98	6.47
DALYs (Disability-Adjusted Life Years)	Antigua and Barbuda	Both	Age-standardized	Ischemic heart disease	Diet high in processed meat	Rate	2019	12.83	34.54	3.23
DALYs (Disability-Adjusted Life Years)	Jamaica	Both	Age-standardized	Ischemic heart disease	Diet high in processed meat	Rate	2019	12.58	36.19	2.41
DALYs (Disability-Adjusted Life Years)	Bermuda	Both	Age-standardized	Ischemic heart disease	Diet high in processed meat	Rate	2019	12.48	32.86	3.22
DALYs (Disability-Adjusted Life Years)	Barbados	Both	Age-standardized	Ischemic heart disease	Diet high in processed meat	Rate	2019	12.42	35.66	2.55
DALYs (Disability-Adjusted Life Years)	Puerto Rico	Both	Age-standardized	Ischemic heart disease	Diet high in processed meat	Rate	2019	12.31	35.07	2.28
DALYs (Disability-Adjusted Life Years)	Myanmar	Both	Age-standardized	Ischemic heart disease	Diet high in processed meat	Rate	2019	12.05	24.79	5.7
DALYs (Disability-Adjusted Life Years)	Taiwan (Province of China)	Both	Age-standardized	Ischemic heart disease	Diet high in processed meat	Rate	2019	11.67	35.94	1.5
DALYs (Disability-Adjusted Life Years)	Saint Lucia	Both	Age-standardized	Ischemic heart disease	Diet high in processed meat	Rate	2019	11.25	31.16	2.45
DALYs (Disability-Adjusted Life Years)	Republic of Korea	Both	Age-standardized	Ischemic heart disease	Diet high in processed meat	Rate	2019	11.14	29.26	1.16
DALYs (Disability-Adjusted Life Years)	Bolivia (Plurinational State of)	Both	Age-standardized	Ischemic heart disease	Diet high in processed meat	Rate	2019	11	24.3	4.53
DALYs (Disability-Adjusted Life Years)	Panama	Both	Age-standardized	Ischemic heart disease	Diet high in processed meat	Rate	2019	10.6	30.68	2.09
DALYs (Disability-Adjusted Life Years)	Viet Nam	Both	Age-standardized	Ischemic heart disease	Diet high in processed meat	Rate	2019	6.94	10.32	4.91
DALYs (Disability-Adjusted Life Years)	Thailand	Both	Age-standardized	Ischemic heart disease	Diet high in processed meat	Rate	2019	6.52	15.1	2.48
DALYs (Disability-Adjusted Life Years)	Peru	Both	Age-standardized	Ischemic heart disease	Diet high in processed meat	Rate	2019	5.4	12.59	1.97
